# Supplementary material for: HER2-intronic miR-4728-5p facilitates HER2 expression and accelerates cell proliferation and migration by targeting EBP1 in breast cancer
Source: PLoS One. 2021 Feb 2;16(2):e0245832. doi: 10.1371/journal.pone.0245832 (PMC7853520; doi:10.1371/journal.pone.0245832)
Supplement: S2 Table — (XLS) [file pone.0245832.s006.xls]

## Sheet: TCGA-BRCA
S2 Table. The original analyzed data of gene expressions based on the TCGA dataset									Normalized Expression Level
Tags（miR-4728-5p）	ENSG00000265178.1	log2(X+1)		Tags （HER2）	ENSG00000141736.12	log2(X+1)			miR-4728-5p	HER2
TCGA-E9-A54X-01	16401.5	14.0016		TCGA-E9-A54X-01	516817	18.9793			1.03336	0.994002
TCGA-PL-A8LY-01	8774.47	13.0993		TCGA-PL-A8LY-01	948563	19.8554			0.966759	1.03989
TCGA-E2-A1LH-01	73118.8	16.158		TCGA-E2-A1LH-01	554007	19.0795			1.1925	0.999253
TCGA-AO-A0JA-01	10863.7	13.4074		TCGA-AO-A0JA-01	562739	19.1021			0.989497	1.00043
TCGA-A7-A3J1-01	15604.2	13.9297		TCGA-A7-A3J1-01	1.27843e+06	20.2859			1.02805	1.06244
TCGA-D8-A141-01	10321.8	13.3336		TCGA-D8-A141-01	680172	19.3755			0.98405	1.01475
TCGA-C8-A3M8-01	24891.2	14.6034		TCGA-C8-A3M8-01	2.05896e+06	20.9735			1.07777	1.09844
TCGA-A2-A0ER-01	9482.45	13.2112		TCGA-A2-A0ER-01	797956	19.606			0.97502	1.02682
TCGA-A2-A0CX-01	95157	16.538		TCGA-A2-A0CX-01	1.17862e+07	23.4906			1.22055	1.23027
TCGA-BH-A0BF-01	17576.5	14.1014		TCGA-BH-A0BF-01	368543	18.4915			1.04072	0.968454
TCGA-A2-A1FZ-01	12522.6	13.6124		TCGA-A2-A1FZ-01	975788	19.8962			1.00463	1.04202
TCGA-5L-AAT0-01	18540.8	14.1785		TCGA-5L-AAT0-01	1.01542e+06	19.9536			1.04641	1.04503
TCGA-A8-A09A-01	28321.4	14.7897		TCGA-A8-A09A-01	1.99755e+06	20.9298			1.09151	1.09616
TCGA-BH-A18P-01	17334.9	14.0815		TCGA-BH-A18P-01	1.34048e+06	20.3543			1.03925	1.06602
TCGA-C8-A12M-01	25615.6	14.6448		TCGA-C8-A12M-01	1.50307e+06	20.5195			1.08082	1.07467
TCGA-A2-A4RW-01	9176.37	13.1639		TCGA-A2-A4RW-01	1.12271e+06	20.0986			0.971527	1.05262
TCGA-A7-A26E-01	75096.2	16.1965		TCGA-A7-A26E-01	469459	18.8406			1.19534	0.986741
TCGA-OL-A5RX-01	25297.2	14.6267		TCGA-OL-A5RX-01	1.34119e+06	20.3551			1.07949	1.06606
TCGA-E2-A1L7-01	7305.62	12.835		TCGA-E2-A1L7-01	216544	17.7243			0.947255	0.928275
TCGA-5T-A9QA-01	17995.9	14.1355		TCGA-5T-A9QA-01	1.40228e+06	20.4193			1.04323	1.06942
TCGA-D8-A27L-01	11541	13.4946		TCGA-D8-A27L-01	712261	19.442			0.995936	1.01824
TCGA-A7-A4SC-01	34933.6	15.0924		TCGA-A7-A4SC-01	2.26696e+06	21.1123			1.11386	1.10572
TCGA-A8-A093-01	5094.85	12.3151		TCGA-A8-A093-01	1.22879e+06	20.2288			0.908886	1.05944
TCGA-D8-A1XT-01	174210	17.4105		TCGA-D8-A1XT-01	1.50217e+07	23.8405			1.28494	1.2486
TCGA-AC-A2B8-01	3724.82	11.8633		TCGA-AC-A2B8-01	661762	19.336			0.875545	1.01268
TCGA-A7-A4SE-01	17898.8	14.1277		TCGA-A7-A4SE-01	366064	18.4817			1.04266	0.967944
TCGA-AN-A046-01	11716.5	13.5164		TCGA-AN-A046-01	861750	19.7169			0.997543	1.03263
TCGA-S3-A6ZG-01	28101.4	14.7784		TCGA-S3-A6ZG-01	816012	19.6382			1.09068	1.02851
TCGA-B6-A1KF-01	15280.6	13.8995		TCGA-B6-A1KF-01	4.68732e+06	22.1603			1.02582	1.1606
TCGA-BH-A0HK-01	41413.4	15.3378		TCGA-BH-A0HK-01	923895	19.8174			1.13197	1.03789
TCGA-AN-A0FV-01	64542.2	15.978		TCGA-AN-A0FV-01	2.07581e+07	24.3072			1.17922	1.27304
TCGA-E2-A15T-01	4954.07	12.2747		TCGA-E2-A15T-01	1.17493e+06	20.1641			0.905903	1.05606
TCGA-E2-A15F-01	19470	14.249		TCGA-E2-A15F-01	732567	19.4826			1.05162	1.02036
TCGA-A8-A06N-01	13870.4	13.7598		TCGA-A8-A06N-01	1.29722e+06	20.307			1.01551	1.06354
TCGA-A2-A3XT-01	4712.04	12.2024		TCGA-A2-A3XT-01	150833	17.2026			0.900571	0.900952
TCGA-A2-A259-01	4618	12.1734		TCGA-A2-A259-01	397572	18.6009			0.898425	0.974183
TCGA-D8-A1Y3-01	21127.7	14.3669		TCGA-D8-A1Y3-01	727561	19.4727			1.06031	1.01984
TCGA-A2-A0EP-01	5022.84	12.2946		TCGA-A2-A0EP-01	251493	17.9402			0.907371	0.93958
TCGA-BH-A8FY-01	62374.7	15.9287		TCGA-BH-A8FY-01	700326	19.4177			1.17558	1.01696
TCGA-AC-A62Y-01	6329.67	12.6281		TCGA-AC-A62Y-01	492338	18.9093			0.931989	0.990336
TCGA-B6-A0X7-01	15432.1	13.9137		TCGA-B6-A0X7-01	1.02827e+06	19.9718			1.02687	1.04598
TCGA-AN-A0FT-01	371194	18.5018		TCGA-AN-A0FT-01	2.17842e+07	24.3768			1.36548	1.27668
TCGA-OK-A5Q2-01	34363.9	15.0686		TCGA-OK-A5Q2-01	1.70334e+06	20.6999			1.1121	1.08412
TCGA-E2-A107-01	26760	14.7078		TCGA-E2-A107-01	1.42259e+06	20.4401			1.08548	1.07051
TCGA-A7-A26J-01	45001.1	15.4577		TCGA-A7-A26J-01	810126	19.6278			1.14082	1.02797
TCGA-E2-A109-01	14170.8	13.7907		TCGA-E2-A109-01	1.22336e+06	20.2224			1.01779	1.05911
TCGA-B6-A0WZ-01	41137	15.3282		TCGA-B6-A0WZ-01	868089	19.7275			1.13126	1.03319
TCGA-MS-A51U-01	15628.7	13.932		TCGA-MS-A51U-01	1.23339e+06	20.2342			1.02822	1.05973
TCGA-AR-A0TX-01	157137	17.2617		TCGA-AR-A0TX-01	1.62257e+07	23.9518			1.27396	1.25443
TCGA-LD-A74U-01	6038.38	12.5602		TCGA-LD-A74U-01	570148	19.121			0.926974	1.00142
TCGA-BH-A0HN-01	49022.7	15.5812		TCGA-BH-A0HN-01	1.35182e+06	20.3665			1.14993	1.06665
TCGA-PL-A8LX-01	14979.7	13.8708		TCGA-PL-A8LX-01	1.3028e+06	20.3132			1.0237	1.06386
TCGA-E2-A10F-01	16481.5	14.0086		TCGA-E2-A10F-01	678327	19.3716			1.03387	1.01455
TCGA-A8-A09G-01	13998	13.773		TCGA-A8-A09G-01	5.5489e+06	22.4038			1.01649	1.17335
TCGA-AO-A126-01	6346.5	12.632		TCGA-AO-A126-01	721642	19.4609			0.932272	1.01923
TCGA-B6-A0IE-01	5407.74	12.4011		TCGA-B6-A0IE-01	455523	18.7972			0.915231	0.984464
TCGA-A7-A26I-01	128421	16.9705		TCGA-A7-A26I-01	529004	19.0129			1.25247	0.995763
TCGA-A8-A08C-01	5334.3	12.3814		TCGA-A8-A08C-01	851266	19.6993			0.913775	1.03171
TCGA-E2-A15D-01	10089	13.3006		TCGA-E2-A15D-01	1.01031e+06	19.9464			0.981621	1.04465
TCGA-C8-A274-01	12628.1	13.6245		TCGA-C8-A274-01	928525	19.8246			1.00552	1.03827
TCGA-D8-A1XB-01	6964.71	12.7661		TCGA-D8-A1XB-01	691702	19.3998			0.942167	1.01602
TCGA-AC-A62V-01	7247.09	12.8234		TCGA-AC-A62V-01	762746	19.5408			0.946398	1.02341
TCGA-AR-A2LH-01	16305.2	13.9931		TCGA-AR-A2LH-01	738548	19.4943			1.03273	1.02098
TCGA-A7-A26J-01_Rep91	63192.9	15.9475		TCGA-A7-A26J-01_Rep91	450426	18.7809			1.17697	0.983614
TCGA-A2-A0T1-01	65280	15.9944		TCGA-A2-A0T1-01	1.62567e+07	23.9545			1.18043	1.25457
TCGA-E2-A1IU-01	6263.27	12.6129		TCGA-E2-A1IU-01	1.15991e+06	20.1456			0.930866	1.05508
TCGA-AC-A3W5-01	386676	18.5608		TCGA-AC-A3W5-01	1.97633e+07	24.2363			1.36983	1.26933
TCGA-A2-A0YG-01	51860.2	15.6624		TCGA-A2-A0YG-01	1.43489e+07	23.7744			1.15592	1.24514
TCGA-A8-A08L-01	23394	14.5139		TCGA-A8-A08L-01	1.23251e+06	20.2332			1.07116	1.05967
TCGA-A8-A07G-01	5178.82	12.3387		TCGA-A8-A07G-01	1.43751e+06	20.4551			0.910626	1.0713
TCGA-AO-A12A-01	10136.1	13.3074		TCGA-AO-A12A-01	643717	19.2961			0.982117	1.01059
TCGA-C8-A132-01	163518	17.3191		TCGA-C8-A132-01	1.57095e+07	23.9051			1.27819	1.25198
TCGA-Z7-A8R6-01	22639.9	14.4666		TCGA-Z7-A8R6-01	568038	19.1156			1.06768	1.00114
TCGA-BH-AB28-01	31290.1	14.9335		TCGA-BH-AB28-01	1.9224e+06	20.8745			1.10213	1.09326
TCGA-B6-A0RL-01	43363.2	15.4042		TCGA-B6-A0RL-01	1.52171e+06	20.5373			1.13687	1.0756
TCGA-EW-A1OZ-01	181514	17.4697		TCGA-EW-A1OZ-01	1.56709e+07	23.9016			1.28931	1.2518
TCGA-D8-A1JI-01	12340.1	13.5912		TCGA-D8-A1JI-01	612701	19.2248			1.00306	1.00686
TCGA-AN-A0FF-01	5583.75	12.4473		TCGA-AN-A0FF-01	539691	19.0418			0.918641	0.997275
TCGA-D8-A1XD-01	6718.6	12.7142		TCGA-D8-A1XD-01	1.1212e+06	20.0966			0.938337	1.05252
TCGA-AC-A2FE-01	4741.22	12.2113		TCGA-AC-A2FE-01	942798	19.8466			0.901229	1.03943
TCGA-LL-A440-01	9746.39	13.2508		TCGA-LL-A440-01	653134	19.317			0.977943	1.01169
TCGA-HN-A2OB-01	13587	13.7301		TCGA-HN-A2OB-01	1.546e+06	20.5601			1.01331	1.07679
TCGA-AC-A3TM-01	36635.7	15.161		TCGA-AC-A3TM-01	1.12306e+06	20.099			1.11892	1.05264
TCGA-D8-A27K-01	23491.6	14.5199		TCGA-D8-A27K-01	1.1911e+06	20.1839			1.07161	1.05709
TCGA-B6-A0RE-01	5960.61	12.5415		TCGA-B6-A0RE-01	354360	18.4349			0.925594	0.965489
TCGA-BH-A18H-01	16234.3	13.9868		TCGA-BH-A18H-01	496845	18.9224			1.03226	0.991025
TCGA-AC-A5EH-01	6543.35	12.676		TCGA-AC-A5EH-01	756132	19.5283			0.935523	1.02275
TCGA-A2-A0EM-01	5617.91	12.4561		TCGA-A2-A0EM-01	816220	19.6386			0.91929	1.02853
TCGA-AR-A24S-01	4529.7	12.1455		TCGA-AR-A24S-01	363712	18.4724			0.89637	0.967457
TCGA-GM-A3XN-01	31424.6	14.9397		TCGA-GM-A3XN-01	641093	19.2902			1.10258	1.01028
TCGA-D8-A27H-01	5148.9	12.3303		TCGA-D8-A27H-01	498663	18.9277			0.91001	0.991301
TCGA-OL-A66I-01	6425.04	12.6497		TCGA-OL-A66I-01	431854	18.7202			0.933581	0.980432
TCGA-A8-A076-01	27369.3	14.7403		TCGA-A8-A076-01	6.28712e+06	22.584			1.08787	1.18279
TCGA-AR-A1AK-01	17720.8	14.1132		TCGA-AR-A1AK-01	860783	19.7153			1.04159	1.03255
TCGA-A8-A08R-01	18659.6	14.1877		TCGA-A8-A08R-01	1.14929e+06	20.1323			1.04709	1.05439
TCGA-BH-A0EE-01	58661.6	15.8402		TCGA-BH-A0EE-01	4.59435e+06	22.1314			1.16904	1.15909
TCGA-BH-A18L-01	4728.46	12.2075		TCGA-BH-A18L-01	1.38427e+06	20.4007			0.900941	1.06845
TCGA-EW-A1P3-01	33926.1	15.0502		TCGA-EW-A1P3-01	1.54347e+06	20.5577			1.11074	1.07667
TCGA-A2-A3KC-01	37926.3	15.211		TCGA-A2-A3KC-01	1.57802e+06	20.5897			1.12261	1.07834
TCGA-BH-A18V-01	5277.71	12.366		TCGA-BH-A18V-01	585930	19.1604			0.91264	1.00349
TCGA-AC-A3EH-01	5585.84	12.4478		TCGA-AC-A3EH-01	1.98969e+06	20.9241			0.918681	1.09586
TCGA-AO-A128-01	4156.91	12.0216		TCGA-AO-A128-01	577777	19.1402			0.887228	1.00243
TCGA-A2-A0CQ-01	21163.2	14.3693		TCGA-A2-A0CQ-01	741597	19.5003			1.06049	1.02129
TCGA-AC-A3QQ-01	710732	19.4389		TCGA-AC-A3QQ-01	5.6088e+06	22.4193			1.43464	1.17416
TCGA-UL-AAZ6-01	700885	19.4188		TCGA-UL-AAZ6-01	1.7569e+07	24.0665			1.43316	1.26044
TCGA-A2-A0YH-01	10919.3	13.4147		TCGA-A2-A0YH-01	783873	19.5803			0.990041	1.02548
TCGA-D8-A1XF-01	5529.96	12.4333		TCGA-D8-A1XF-01	920256	19.8117			0.91761	1.0376
TCGA-C8-A1HF-01	381271	18.5405		TCGA-C8-A1HF-01	1.92775e+07	24.2004			1.36833	1.26745
TCGA-C8-A26X-01	7302.04	12.8343		TCGA-C8-A26X-01	1.53227e+06	20.5472			0.947203	1.07612
TCGA-BH-A1EU-01	15062.4	13.8788		TCGA-BH-A1EU-01	284891	18.1201			1.02429	0.949001
TCGA-A2-A1FX-01	31792	14.9564		TCGA-A2-A1FX-01	588498	19.1667			1.10382	1.00382
TCGA-A2-A1FW-01	4539.35	12.1486		TCGA-A2-A1FW-01	336904	18.362			0.896597	0.961672
TCGA-OL-A5RV-01	18405.6	14.1679		TCGA-OL-A5RV-01	1.5185e+06	20.5342			1.04563	1.07544
TCGA-C8-A12W-01	6903.5	12.7533		TCGA-C8-A12W-01	1.02263e+06	19.9639			0.941228	1.04557
TCGA-AC-A2FF-01	19129	14.2235		TCGA-AC-A2FF-01	1.12406e+06	20.1003			1.04973	1.05271
TCGA-B6-A0WW-01	17489.8	14.0943		TCGA-B6-A0WW-01	1.09211e+06	20.0587			1.0402	1.05053
TCGA-A2-A0SY-01	32806	15.0017		TCGA-A2-A0SY-01	2.8041e+06	21.4191			1.10716	1.12178
TCGA-E9-A249-01	16338.7	13.9961		TCGA-E9-A249-01	1.02872e+06	19.9724			1.03295	1.04602
TCGA-GM-A2DO-01	74926.6	16.1932		TCGA-GM-A2DO-01	510520	18.9616			1.1951	0.993076
TCGA-C8-A131-01	15482.8	13.9185		TCGA-C8-A131-01	468066	18.8364			1.02722	0.986516
TCGA-BH-A0E7-01	4529.02	12.1453		TCGA-BH-A0E7-01	842358	19.6841			0.896354	1.03091
TCGA-A8-A0A2-01	17302.3	14.0788		TCGA-A8-A0A2-01	824680	19.6535			1.03905	1.02931
TCGA-A2-A1FV-01	9040.2	13.1423		TCGA-A2-A1FV-01	614438	19.2289			0.969935	1.00708
TCGA-E9-A1N8-01	7225.16	12.819		TCGA-E9-A1N8-01	280433	18.0973			0.946076	0.94781
TCGA-A8-A09N-01	7246.21	12.8232		TCGA-A8-A09N-01	564852	19.1075			0.946385	1.00072
TCGA-A2-A0T6-01	37436.3	15.1922		TCGA-A2-A0T6-01	1.33003e+06	20.343			1.12122	1.06542
TCGA-A2-A0CL-01	21935	14.421		TCGA-A2-A0CL-01	340997	18.3794			1.06431	0.962584
TCGA-OL-A66L-01	38711.9	15.2405		TCGA-OL-A66L-01	911375	19.7977			1.12479	1.03686
TCGA-E9-A5FL-01	51644.9	15.6564		TCGA-E9-A5FL-01	400769	18.6124			1.15548	0.974788
TCGA-A8-A07C-01	3829.47	11.9033		TCGA-A8-A07C-01	422238	18.6877			0.878494	0.978731
TCGA-AC-A3YI-01	14955.3	13.8685		TCGA-AC-A3YI-01	1.37238e+06	20.3882			1.02353	1.06779
TCGA-AR-A1AT-01	33672.6	15.0393		TCGA-AR-A1AT-01	2.25649e+07	24.4276			1.10994	1.27934
TCGA-A2-A0SW-01	13539.3	13.725		TCGA-A2-A0SW-01	143835	17.1341			1.01294	0.897362
TCGA-BH-A0GZ-01	22003	14.4255		TCGA-BH-A0GZ-01	713176	19.4439			1.06464	1.01834
TCGA-LL-A7T0-01	45097.4	15.4608		TCGA-LL-A7T0-01	1.52565e+06	20.541			1.14105	1.07579
TCGA-D8-A1XY-01	9985.2	13.2857		TCGA-D8-A1XY-01	948772	19.8557			0.98052	1.0399
TCGA-A8-A099-01	4497.29	12.1352		TCGA-A8-A099-01	1.1381e+06	20.1182			0.895606	1.05365
TCGA-A8-A0AB-01	15572.6	13.9268		TCGA-A8-A0AB-01	1.51923e+06	20.5349			1.02783	1.07547
TCGA-A2-A0SX-01	14403.3	13.8142		TCGA-A2-A0SX-01	447368	18.7711			1.01952	0.983099
TCGA-AO-A12D-01	185293	17.4995		TCGA-AO-A12D-01	2.29514e+07	24.4521			1.2915	1.28063
TCGA-EW-A1J5-01	25950.7	14.6635		TCGA-EW-A1J5-01	1.30253e+06	20.3129			1.08221	1.06385
TCGA-UU-A93S-01	939792	19.842		TCGA-UU-A93S-01	4.39723e+07	25.3901			1.46439	1.32975
TCGA-BH-A1FL-01	69725.6	16.0894		TCGA-BH-A1FL-01	981226	19.9042			1.18744	1.04244
TCGA-B6-A0X1-01	16760.7	14.0329		TCGA-B6-A0X1-01	636176	19.2791			1.03566	1.0097
TCGA-A7-A0DB-01	39801	15.2806		TCGA-A7-A0DB-01	234603	17.8399			1.12774	0.934327
TCGA-OL-A66J-01	27452.1	14.7447		TCGA-OL-A66J-01	1.55527e+06	20.5687			1.0882	1.07725
TCGA-D8-A1JH-01	3803.61	11.8935		TCGA-D8-A1JH-01	793711	19.5983			0.877773	1.02642
TCGA-A2-A0CO-01	35907.1	15.132		TCGA-A2-A0CO-01	1.15553e+06	20.1401			1.11678	1.0548
TCGA-GM-A3XG-01	37895.4	15.2098		TCGA-GM-A3XG-01	1.22688e+06	20.2266			1.12252	1.05933
TCGA-EW-A3E8-01	81255.6	16.3102		TCGA-EW-A3E8-01	1.39877e+06	20.4157			1.20373	1.06923
TCGA-AQ-A04L-01	26451.7	14.6911		TCGA-AQ-A04L-01	895104	19.7717			1.08424	1.0355
TCGA-E2-A1IE-01	11523.9	13.4925		TCGA-E2-A1IE-01	1.07016e+06	20.0294			0.995778	1.049
TCGA-E9-A245-01	19484.8	14.2501		TCGA-E9-A245-01	636045	19.2788			1.0517	1.00969
TCGA-A2-A3XW-01	17485.5	14.094		TCGA-A2-A3XW-01	1.12416e+06	20.1004			1.04017	1.05272
TCGA-A2-A0CK-01	24482.9	14.5795		TCGA-A2-A0CK-01	1.14086e+06	20.1217			1.07601	1.05383
TCGA-AR-A24Q-01	4532.8	12.1465		TCGA-AR-A24Q-01	471686	18.8475			0.896443	0.987098
TCGA-E2-A1LA-01	6913.1	12.7553		TCGA-E2-A1LA-01	1.18287e+06	20.1739			0.941375	1.05657
TCGA-BH-A0HY-01	114405	16.8038		TCGA-BH-A0HY-01	1.6773e+07	23.9996			1.24016	1.25693
TCGA-A1-A0SM-01	14753.3	13.8488		TCGA-A1-A0SM-01	1.97805e+07	24.2376			1.02208	1.26939
TCGA-BH-A0DX-01	5759.36	12.4919		TCGA-BH-A0DX-01	338769	18.3699			0.921937	0.962089
TCGA-A8-A07P-01	5477.2	12.4195		TCGA-A8-A07P-01	3.43378e+06	21.7114			0.91659	1.13709
TCGA-BH-A0BW-01	5400.41	12.3991		TCGA-BH-A0BW-01	694837	19.4063			0.915087	1.01637
TCGA-S3-A6ZH-01	5081.84	12.3114		TCGA-S3-A6ZH-01	1.4354e+06	20.453			0.908614	1.07119
TCGA-A2-A3Y0-01	5207.74	12.3467		TCGA-A2-A3Y0-01	265619	18.019			0.911219	0.943709
TCGA-AN-A0XL-01	22187.7	14.4375		TCGA-AN-A0XL-01	1.20989e+06	20.2064			1.06553	1.05827
TCGA-C8-A8HQ-01	31271	14.9326		TCGA-C8-A8HQ-01	855337	19.7061			1.10206	1.03207
TCGA-D8-A27G-01	9503.58	13.2144		TCGA-D8-A27G-01	2.14188e+06	21.0304			0.975257	1.10143
TCGA-BH-A0H7-01	5177.48	12.3383		TCGA-BH-A0H7-01	585288	19.1588			0.910599	1.0034
TCGA-GM-A2DN-01	5892.95	12.525		TCGA-GM-A2DN-01	700292	19.4176			0.924378	1.01696
TCGA-AN-A0XU-01	5244.79	12.3569		TCGA-AN-A0XU-01	618399	19.2382			0.911974	1.00756
TCGA-BH-A0DS-01	15017.4	13.8744		TCGA-BH-A0DS-01	867146	19.7259			1.02397	1.03311
TCGA-C8-A137-01	128078	16.9667		TCGA-C8-A137-01	1.50639e+07	23.8446			1.25218	1.24881
TCGA-B6-A0I1-01	20565.4	14.328		TCGA-B6-A0I1-01	756729	19.5294			1.05744	1.02281
TCGA-D8-A146-01	15509.6	13.921		TCGA-D8-A146-01	495558	18.9187			1.0274	0.990829
TCGA-A8-A09W-01	14042.5	13.7776		TCGA-A8-A09W-01	858756	19.7119			1.01682	1.03237
TCGA-BH-A0HU-01	15694.4	13.9381		TCGA-BH-A0HU-01	794714	19.6001			1.02866	1.02651
TCGA-BH-A0DL-01	4677.7	12.1919		TCGA-BH-A0DL-01	225436	17.7824			0.899793	0.931315
TCGA-E9-A3HO-01	151043	17.2046		TCGA-E9-A3HO-01	857226	19.7093			1.26974	1.03224
TCGA-A8-A07S-01	5323.36	12.3784		TCGA-A8-A07S-01	833797	19.6693			0.913557	1.03014
TCGA-LL-A73Y-01	16043	13.9697		TCGA-LL-A73Y-01	416894	18.6693			1.031	0.977768
TCGA-AR-A1AU-01	17149	14.0659		TCGA-AR-A1AU-01	768810	19.5523			1.0381	1.02401
TCGA-E2-A105-01	24184.4	14.5618		TCGA-E2-A105-01	1.04685e+06	19.9976			1.0747	1.04733
TCGA-GM-A2DA-01	245483	17.9053		TCGA-GM-A2DA-01	5.07121e+06	22.2739			1.32145	1.16655
TCGA-EW-A424-01	19608	14.2592		TCGA-EW-A424-01	752398	19.5211			1.05237	1.02238
TCGA-D8-A1Y1-01	16334.2	13.9957		TCGA-D8-A1Y1-01	674703	19.3639			1.03292	1.01414
TCGA-C8-A1HL-01	8366.24	13.0305		TCGA-C8-A1HL-01	1.86942e+06	20.8342			0.961687	1.09115
TCGA-E2-A14Q-01	5059.88	12.3052		TCGA-E2-A14Q-01	556129	19.0851			0.908153	0.999542
TCGA-A7-A4SF-01	117737	16.8452		TCGA-A7-A4SF-01	4.12822e+06	21.9771			1.24322	1.15101
TCGA-E2-A1IG-01	6182.84	12.5943		TCGA-E2-A1IG-01	975400	19.8956			0.92949	1.04199
TCGA-E2-A10E-01	28420.3	14.7947		TCGA-E2-A10E-01	977016	19.898			1.09189	1.04212
TCGA-BH-A203-01	5431.85	12.4075		TCGA-BH-A203-01	410444	18.6468			0.915705	0.97659
TCGA-E2-A15G-01	31558	14.9458		TCGA-E2-A15G-01	874682	19.7384			1.10304	1.03376
TCGA-GM-A2DB-01	23541.6	14.523		TCGA-GM-A2DB-01	474516	18.8561			1.07183	0.98755
TCGA-A7-A0DB-01_Rep278	5767.15	12.4939		TCGA-A7-A0DB-01_Rep278	922587	19.8153			0.922081	1.03779
TCGA-4H-AAAK-01	40466.4	15.3045		TCGA-4H-AAAK-01	1.33417e+06	20.3475			1.12951	1.06566
TCGA-A8-A09D-01	6167.51	12.5907		TCGA-A8-A09D-01	526929	19.0073			0.929226	0.995466
TCGA-BH-A0HO-01	4487.48	12.132		TCGA-BH-A0HO-01	677763	19.3704			0.895373	1.01449
TCGA-E9-A1R2-01	6762.74	12.7236		TCGA-E9-A1R2-01	1.37867e+06	20.3948			0.939034	1.06814
TCGA-A2-A0CP-01	31208.3	14.9297		TCGA-A2-A0CP-01	734668	19.4867			1.10185	1.02058
TCGA-E9-A1NE-01	11801	13.5267		TCGA-E9-A1NE-01	474714	18.8567			0.998308	0.987582
TCGA-A1-A0SN-01	45662.7	15.4788		TCGA-A1-A0SN-01	1.70882e+07	24.0265			1.14237	1.25834
TCGA-BH-A0HI-01	5677.21	12.4712		TCGA-BH-A0HI-01	848127	19.6939			0.920408	1.03143
TCGA-E2-A15H-01	75412.4	16.2025		TCGA-E2-A15H-01	7.33907e+06	22.8072			1.19579	1.19448
TCGA-GM-A2D9-01	11290	13.4629		TCGA-GM-A2D9-01	795713	19.6019			0.993595	1.02661
TCGA-AO-A129-01	11865.5	13.5346		TCGA-AO-A129-01	320700	18.2909			0.998889	0.957947
TCGA-D8-A1Y2-01	5102.69	12.3173		TCGA-D8-A1Y2-01	922126	19.8146			0.90905	1.03775
TCGA-A2-A0D4-01	8225.61	13.0061		TCGA-A2-A0D4-01	1.14188e+06	20.123			0.959882	1.0539
TCGA-E9-A1RI-01	9569.08	13.2243		TCGA-E9-A1RI-01	1.27555e+06	20.2827			0.975988	1.06226
TCGA-B6-A409-01	5143.13	12.3287		TCGA-B6-A409-01	509356	18.9583			0.90989	0.992904
TCGA-A8-A09E-01	18519.7	14.1769		TCGA-A8-A09E-01	1.60129e+06	20.6108			1.04629	1.07945
TCGA-A2-A0YI-01	18162.9	14.1488		TCGA-A2-A0YI-01	654353	19.3197			1.04422	1.01183
TCGA-AO-A1KR-01	54872.7	15.7438		TCGA-AO-A1KR-01	910337	19.796			1.16193	1.03678
TCGA-BH-A0BG-01	4711.66	12.2023		TCGA-BH-A0BG-01	477024	18.8637			0.900563	0.987949
TCGA-AC-A3QP-01	18210.9	14.1526		TCGA-AC-A3QP-01	1.09868e+06	20.0673			1.0445	1.05099
TCGA-AC-A62X-01	13574.7	13.7287		TCGA-AC-A62X-01	665099	19.3432			1.01322	1.01306
TCGA-E2-A15L-01	9877.81	13.2701		TCGA-E2-A15L-01	817793	19.6414			0.979369	1.02868
TCGA-E2-A1B0-01	34653.1	15.0807		TCGA-E2-A1B0-01	1.27614e+07	23.6053			1.113	1.23628
TCGA-E2-A15A-01	4866.84	12.2491		TCGA-E2-A15A-01	945977	19.8514			0.904012	1.03968
TCGA-E2-A1LI-01	9146.15	13.1591		TCGA-E2-A1LI-01	613742	19.2273			0.971175	1.00699
TCGA-C8-A8HR-01	6624.67	12.6938		TCGA-C8-A8HR-01	608733	19.2155			0.936838	1.00637
TCGA-BH-A0HA-01	21519.2	14.3934		TCGA-BH-A0HA-01	777400	19.5683			1.06227	1.02485
TCGA-E9-A3X8-01	16595.3	14.0186		TCGA-E9-A3X8-01	642072	19.2924			1.03461	1.0104
TCGA-AR-A255-01	4783.77	12.2242		TCGA-AR-A255-01	808067	19.6241			0.90218	1.02777
TCGA-AN-A0FS-01	3843.77	11.9087		TCGA-AN-A0FS-01	942100	19.8455			0.878891	1.03937
TCGA-E9-A1R7-01	5446.72	12.4114		TCGA-E9-A1R7-01	952121	19.8608			0.915996	1.04017
TCGA-A8-A09X-01	12866.7	13.6515		TCGA-A8-A09X-01	747639	19.512			1.00751	1.0219
TCGA-3C-AAAU-01	10649.6	13.3786		TCGA-3C-AAAU-01	760428	19.5365			0.987378	1.02318
TCGA-AR-A0U0-01	6234.49	12.6063		TCGA-AR-A0U0-01	516382	18.9781			0.930376	0.993939
TCGA-E2-A56Z-01	13290.6	13.6982		TCGA-E2-A56Z-01	709936	19.4373			1.01096	1.01799
TCGA-AC-A8OS-01	19812.4	14.2742		TCGA-AC-A8OS-01	527064	19.0076			1.05347	0.995486
TCGA-BH-A0AW-01	44962.7	15.4565		TCGA-BH-A0AW-01	1.40839e+07	23.7475			1.14073	1.24373
TCGA-EW-A1J6-01	55126	15.7505		TCGA-EW-A1J6-01	443877	18.7598			1.16242	0.982507
TCGA-E9-A1QZ-01	13507.1	13.7215		TCGA-E9-A1QZ-01	805106	19.6188			1.01268	1.0275
TCGA-BH-A0C1-01	15554	13.9251		TCGA-BH-A0C1-01	855222	19.7059			1.02771	1.03206
TCGA-B6-A0X0-01	9976.85	13.2845		TCGA-B6-A0X0-01	1.28172e+06	20.2896			0.980431	1.06263
TCGA-BH-A18T-01	4794.92	12.2276		TCGA-BH-A18T-01	660074	19.3323			0.902427	1.01249
TCGA-AN-A0FX-01	4770.39	12.2202		TCGA-AN-A0FX-01	526604	19.0064			0.901881	0.99542
TCGA-A8-A06T-01	20441.5	14.3193		TCGA-A8-A06T-01	1.31645e+06	20.3282			1.0568	1.06465
TCGA-C8-A12T-01	43142.1	15.3968		TCGA-C8-A12T-01	4.80195e+06	22.1952			1.13633	1.16243
TCGA-AR-A0TR-01	4351.74	12.0877		TCGA-AR-A0TR-01	1.03126e+06	19.976			0.892104	1.0462
TCGA-AR-A2LK-01	4574.13	12.1596		TCGA-AR-A2LK-01	625345	19.2543			0.897409	1.0084
TCGA-EW-A1OX-01	6945.26	12.762		TCGA-EW-A1OX-01	651989	19.3145			0.94187	1.01156
TCGA-BH-A0AU-01	13374	13.7073		TCGA-BH-A0AU-01	1.15573e+06	20.1404			1.01163	1.05481
TCGA-AC-A23C-01	13216.1	13.6901		TCGA-AC-A23C-01	4.23467e+06	22.0138			1.01037	1.15293
TCGA-E2-A15O-01	12595.3	13.6207		TCGA-E2-A15O-01	591846	19.1749			1.00524	1.00424
TCGA-A2-A0D1-01	172874	17.3994		TCGA-A2-A0D1-01	9.70469e+06	23.2103			1.28412	1.21559
TCGA-E2-A14Z-01	13872.8	13.7601		TCGA-E2-A14Z-01	490449	18.9037			1.01553	0.990046
TCGA-D8-A1JG-01	19810.7	14.2741		TCGA-D8-A1JG-01	2.24832e+06	21.1004			1.05346	1.10509
TCGA-D8-A27V-01	3178.82	11.6347		TCGA-D8-A27V-01	536384	19.0329			0.858673	0.99681
TCGA-BH-A0C3-01	6472.41	12.6603		TCGA-BH-A0C3-01	692262	19.401			0.934363	1.01609
TCGA-E2-A576-01	37318.1	15.1876		TCGA-E2-A576-01	1.43982e+06	20.4575			1.12089	1.07142
TCGA-A2-A0EN-01	5010.62	12.2911		TCGA-A2-A0EN-01	736704	19.4907			0.907111	1.02079
TCGA-BH-A0B4-01	10699.2	13.3853		TCGA-BH-A0B4-01	1.63608e+06	20.6418			0.987873	1.08107
TCGA-AR-A1AV-01	13644	13.7361		TCGA-AR-A1AV-01	1.04697e+06	19.9978			1.01376	1.04734
TCGA-AO-A0JC-01	6292.32	12.6196		TCGA-AO-A0JC-01	109307	16.738			0.931359	0.876621
TCGA-BH-A0W3-01	6964.71	12.7661		TCGA-BH-A0W3-01	1.27024e+06	20.2767			0.942167	1.06195
TCGA-E2-A15R-01	3583.09	11.8074		TCGA-E2-A15R-01	890279	19.7639			0.871416	1.03509
TCGA-A8-A08A-01	5673.43	12.4703		TCGA-A8-A08A-01	1.00052e+06	19.9323			0.920337	1.04391
TCGA-BH-A0B2-01	18277.8	14.1579		TCGA-BH-A0B2-01	1.11755e+06	20.0919			1.04489	1.05227
TCGA-AC-A5XU-01	6213.73	12.6015		TCGA-AC-A5XU-01	584324	19.1564			0.930021	1.00328
TCGA-E2-A1IL-01	21251.1	14.3753		TCGA-E2-A1IL-01	1.10796e+06	20.0795			1.06094	1.05162
TCGA-AQ-A04H-01	28214.3	14.7842		TCGA-AQ-A04H-01	3.58474e+06	21.7734			1.09111	1.14034
TCGA-GM-A2DK-01	7224.29	12.8188		TCGA-GM-A2DK-01	1.09416e+06	20.0614			0.946063	1.05068
TCGA-D8-A1XA-01	18861	14.2032		TCGA-D8-A1XA-01	812340	19.6317			1.04823	1.02817
TCGA-S3-AA17-01	6821.47	12.7361		TCGA-S3-AA17-01	794072	19.5989			0.939955	1.02645
TCGA-AC-A2FB-01	82253.5	16.3278		TCGA-AC-A2FB-01	7.88474e+06	22.9106			1.20503	1.1999
TCGA-A2-A0ES-01	16803.1	14.0365		TCGA-A2-A0ES-01	866091	19.7242			1.03593	1.03301
TCGA-A8-A08S-01	63804.6	15.9614		TCGA-A8-A08S-01	4.78529e+06	22.1902			1.17799	1.16217
TCGA-D8-A1X9-01	11703.1	13.5147		TCGA-D8-A1X9-01	1.39161e+06	20.4083			0.997421	1.06884
TCGA-BH-A0B5-01	24801.2	14.5982		TCGA-BH-A0B5-01	834045	19.6698			1.07738	1.03016
TCGA-AR-A250-01	63602.4	15.9568		TCGA-AR-A250-01	6.17425e+06	22.5578			1.17765	1.18142
TCGA-C8-A130-01	17511.2	14.0961		TCGA-C8-A130-01	951923	19.8605			1.04033	1.04015
TCGA-B6-A0RS-01	4946.27	12.2724		TCGA-B6-A0RS-01	1.97036e+06	20.91			0.905736	1.09512
TCGA-AO-A124-01	4502.71	12.1369		TCGA-AO-A124-01	864358	19.7213			0.895734	1.03286
TCGA-LL-A9Q3-01	17541.2	14.0985		TCGA-LL-A9Q3-01	1.50526e+06	20.5216			1.04051	1.07478
TCGA-A8-A09M-01	28375.2	14.7924		TCGA-A8-A09M-01	860367	19.7146			1.09172	1.03251
TCGA-LL-A6FQ-01	23970.1	14.549		TCGA-LL-A6FQ-01	2.04812e+06	20.9659			1.07375	1.09805
TCGA-A7-A4SB-01	61241.3	15.9022		TCGA-A7-A4SB-01	1.49242e+06	20.5092			1.17363	1.07413
TCGA-B6-A0RP-01	22568	14.4621		TCGA-B6-A0RP-01	1.03273e+06	19.978			1.06734	1.04631
TCGA-E2-A14W-01	7626.66	12.897		TCGA-E2-A14W-01	870622	19.7317			0.951833	1.03341
TCGA-A8-A079-01	5413.63	12.4026		TCGA-A8-A079-01	536637	19.0336			0.915347	0.996846
TCGA-D8-A1XJ-01	83136.1	16.3432		TCGA-D8-A1XJ-01	2.55409e+07	24.6063			1.20617	1.28871
TCGA-A8-A097-01	15921.5	13.9588		TCGA-A8-A097-01	3.50661e+06	21.7416			1.03019	1.13867
TCGA-EW-A1IX-01	11061	13.4333		TCGA-EW-A1IX-01	1.20594e+06	20.2017			0.991413	1.05802
TCGA-D8-A1J9-01	126772	16.9519		TCGA-D8-A1J9-01	2.02896e+07	24.2742			1.25109	1.27131
TCGA-OL-A66O-01	18168.4	14.1492		TCGA-OL-A66O-01	741230	19.4996			1.04425	1.02125
TCGA-D8-A1JN-01	33002.5	15.0103		TCGA-D8-A1JN-01	766549	19.548			1.1078	1.02379
TCGA-A8-A07J-01	7292.23	12.8323		TCGA-A8-A07J-01	890672	19.7645			0.947059	1.03513
TCGA-AN-A04D-01	13613.9	13.7329		TCGA-AN-A04D-01	479795	18.8721			1.01352	0.988386
TCGA-D8-A1JA-01	8587.67	13.0682		TCGA-D8-A1JA-01	7.09384e+06	22.7581			0.964468	1.19191
TCGA-BH-A1EV-01	60536.9	15.8856		TCGA-BH-A1EV-01	1.197e+07	23.5129			1.17239	1.23144
TCGA-3C-AALK-01	58232.7	15.8296		TCGA-3C-AALK-01	3.86564e+06	21.8823			1.16826	1.14604
TCGA-D8-A140-01	18238.7	14.1548		TCGA-D8-A140-01	1.7471e+06	20.7365			1.04466	1.08603
TCGA-A2-A04R-01	5772.16	12.4951		TCGA-A2-A04R-01	826154	19.6561			0.922174	1.02945
TCGA-E2-A1LB-01	116221	16.8265		TCGA-E2-A1LB-01	2.83835e+07	24.7586			1.24184	1.29668
TCGA-A7-A13D-01	6175.16	12.5925		TCGA-A7-A13D-01	1.22774e+06	20.2276			0.929358	1.05938
TCGA-E9-A1NI-01	23986.1	14.55		TCGA-E9-A1NI-01	755499	19.5271			1.07382	1.02269
TCGA-A8-A0A7-01	36040.7	15.1374		TCGA-A8-A0A7-01	6.2895e+06	22.5845			1.11718	1.18282
TCGA-BH-A1F2-01	13642.9	13.736		TCGA-BH-A1F2-01	4.78492e+06	22.1901			1.01375	1.16216
TCGA-EW-A423-01	52022.9	15.6669		TCGA-EW-A423-01	1.16771e+06	20.1553			1.15626	1.05559
TCGA-D8-A1JP-01	7281.56	12.8302		TCGA-D8-A1JP-01	524498	19.0006			0.946904	0.995117
TCGA-C8-A26W-01	16406	14.002		TCGA-C8-A26W-01	2.09433e+06	20.9981			1.03339	1.09973
TCGA-D8-A142-01	4124.17	12.0102		TCGA-D8-A142-01	664816	19.3426			0.886386	1.01303
TCGA-EW-A2FW-01	5908.7	12.5289		TCGA-EW-A2FW-01	993447	19.9221			0.924662	1.04338
TCGA-AQ-A04J-01	4694.99	12.1972		TCGA-AQ-A04J-01	375795	18.5196			0.900185	0.969926
TCGA-C8-A26Z-01	18297.9	14.1595		TCGA-C8-A26Z-01	1.29863e+06	20.3086			1.045	1.06362

## Sheet: TCGA-LUAD
S2 Table. The original analyzed data of gene expressions based on the TCGA dataset									Normalized Expression Level
Tags（miR-4728-5p）	ENSG00000265178.1	log2(X+1)		Tags（HER2）	ENSG00000141736.12	log2(X+1)			miR-4728-5p	HER2
TCGA-NJ-A55R-01	3428.36	11.7437		TCGA-NJ-A55R-01	267134	18.0272			0.864513	0.97534
TCGA-73-4670-01	4147.38	12.0183		TCGA-73-4670-01	604291	19.2049			0.884728	1.03906
TCGA-69-8255-01	4178.44	12.0291		TCGA-69-8255-01	187975	17.5202			0.88552	0.947909
TCGA-44-2668-01_Rep105	4272.02	12.061		TCGA-44-2668-01_Rep105	374886	18.5161			0.887872	1.00179
TCGA-55-7913-01	4285.51	12.0656		TCGA-55-7913-01	697585	19.412			0.888207	1.05026
TCGA-95-8039-01	4445.05	12.1183		TCGA-95-8039-01	1.26033e+06	20.2654			0.892088	1.09643
TCGA-73-4677-01	4450.02	12.1199		TCGA-73-4677-01	941917	19.8452			0.892207	1.0737
TCGA-97-8171-01	4463.66	12.1243		TCGA-97-8171-01	380982	18.5394			0.892532	1.00305
TCGA-69-8253-01	4491.2	12.1332		TCGA-69-8253-01	844071	19.687			0.893185	1.06514
TCGA-78-7542-01	4513.95	12.1405		TCGA-78-7542-01	289717	18.1443			0.893721	0.981675
TCGA-95-7567-01	4571.32	12.1587		TCGA-95-7567-01	1.1517e+06	20.1353			0.895062	1.0894
TCGA-67-6215-01	4632.33	12.1778		TCGA-67-6215-01	1.1849e+06	20.1763			0.89647	1.09162
TCGA-55-7284-01	4657.27	12.1856		TCGA-55-7284-01	654065	19.3191			0.89704	1.04524
TCGA-78-7539-01	4689.46	12.1955		TCGA-78-7539-01	661356	19.3351			0.897772	1.0461
TCGA-44-7661-01	4758.61	12.2166		TCGA-44-7661-01	473591	18.8533			0.899326	1.02003
TCGA-97-7941-01	4887.16	12.2551		TCGA-97-7941-01	825784	19.6554			0.902156	1.06343
TCGA-05-4418-01	4981.77	12.2827		TCGA-05-4418-01	444801	18.7628			0.904192	1.01514
TCGA-86-8054-01	4982.18	12.2829		TCGA-86-8054-01	416732	18.6688			0.904201	1.01005
TCGA-99-7458-01	4985.93	12.2839		TCGA-99-7458-01	777773	19.569			0.904281	1.05876
TCGA-55-6970-01	5054.74	12.3037		TCGA-55-6970-01	432120	18.7211			0.905736	1.01288
TCGA-91-6847-01	5188.28	12.3413		TCGA-91-6847-01	915161	19.8037			0.908505	1.07145
TCGA-55-6978-01	5222.77	12.3509		TCGA-55-6978-01	227124	17.7931			0.909209	0.962676
TCGA-05-4389-01	5236.97	12.3548		TCGA-05-4389-01	512530	18.9673			0.909497	1.0262
TCGA-55-8085-01	5262.83	12.3619		TCGA-55-8085-01	803373	19.6157			0.91002	1.06128
TCGA-86-8076-01	5839.35	12.5118		TCGA-86-8076-01	649344	19.3086			0.921058	1.04467
TCGA-55-7816-01	5932.18	12.5346		TCGA-55-7816-01	326599	18.3172			0.922733	0.991028
TCGA-93-7347-01	6023.76	12.5567		TCGA-93-7347-01	468035	18.8363			0.924359	1.01911
TCGA-97-8179-01	6077.11	12.5694		TCGA-97-8179-01	576368	19.1366			0.925296	1.03536
TCGA-55-8204-01	6119.46	12.5794		TCGA-55-8204-01	384421	18.5523			0.926033	1.00375
TCGA-MP-A4T9-01	6132.66	12.5825		TCGA-MP-A4T9-01	1.08712e+06	20.0521			0.926262	1.08489
TCGA-97-A4LX-01	6447.25	12.6547		TCGA-97-A4LX-01	452557	18.7877			0.931574	1.01649
TCGA-49-4506-01	6484.36	12.663		TCGA-49-4506-01	268475	18.0344			0.932183	0.975731
TCGA-55-A4DF-01	6607.07	12.69		TCGA-55-A4DF-01	299548	18.1924			0.934174	0.98428
TCGA-05-4434-01	6614.76	12.6917		TCGA-05-4434-01	416823	18.6691			0.934298	1.01007
TCGA-44-2656-01	6633.5	12.6958		TCGA-44-2656-01	398325	18.6036			0.934598	1.00652
TCGA-MP-A4T7-01	6771.95	12.7256		TCGA-MP-A4T7-01	784570	19.5815			0.936791	1.05944
TCGA-05-4402-01	6773.87	12.726		TCGA-05-4402-01	981947	19.9053			0.936822	1.07695
TCGA-62-8395-01	6819.13	12.7356		TCGA-62-8395-01	740413	19.498			0.937529	1.05491
TCGA-78-7146-01	6872.51	12.7468		TCGA-78-7146-01	496060	18.9202			0.938357	1.02365
TCGA-38-4626-01	6900.31	12.7527		TCGA-38-4626-01	373516	18.5108			0.938785	1.00151
TCGA-44-6146-01_Rep521	6910.69	12.7548		TCGA-44-6146-01_Rep521	1.35545e+06	20.3703			0.938945	1.10211
TCGA-78-7220-01	7008.04	12.775		TCGA-78-7220-01	747004	19.5108			0.94043	1.05561
TCGA-75-6207-01	7021.23	12.7777		TCGA-75-6207-01	869331	19.7295			0.94063	1.06744
TCGA-86-A4D0-01	7036.95	12.7809		TCGA-86-A4D0-01	422231	18.6877			0.940868	1.01107
TCGA-95-A4VN-01	7064.43	12.7866		TCGA-95-A4VN-01	596175	19.1854			0.941282	1.038
TCGA-62-A46Y-01	7350.59	12.8438		TCGA-62-A46Y-01	672622	19.3594			0.945498	1.04742
TCGA-55-A493-01	7363.28	12.8463		TCGA-55-A493-01	652943	19.3166			0.945681	1.0451
TCGA-49-AAR0-01	7482.33	12.8695		TCGA-49-AAR0-01	541242	19.0459			0.947384	1.03046
TCGA-O1-A52J-01	7489.84	12.8709		TCGA-O1-A52J-01	659984	19.3321			0.947491	1.04594
TCGA-86-8074-01	7507.73	12.8744		TCGA-86-8074-01	507989	18.9544			0.947744	1.02551
TCGA-73-4668-01	7632.02	12.898		TCGA-73-4668-01	881713	19.75			0.949488	1.06855
TCGA-55-7576-01	7642.28	12.9		TCGA-55-7576-01	1.14318e+06	20.1246			0.949631	1.08882
TCGA-44-6775-01_Rep466	7650.11	12.9015		TCGA-44-6775-01_Rep466	420286	18.681			0.949739	1.01071
TCGA-44-A47A-01	7697.46	12.9104		TCGA-44-A47A-01	443425	18.7583			0.950394	1.0149
TCGA-62-A46R-01	7706.4	12.912		TCGA-62-A46R-01	1.08123e+06	20.0442			0.950518	1.08447
TCGA-55-8621-01	7818.42	12.9328		TCGA-55-8621-01	532006	19.0211			0.95205	1.02911
TCGA-78-7148-01	7940.08	12.9551		TCGA-78-7148-01	758006	19.5319			0.95369	1.05675
TCGA-50-7109-01	7951.72	12.9572		TCGA-50-7109-01	717356	19.4523			0.953845	1.05244
TCGA-86-8056-01	8007.17	12.9673		TCGA-86-8056-01	608862	19.2158			0.954583	1.03965
TCGA-05-4427-01	8068.86	12.9783		TCGA-05-4427-01	1.10239e+06	20.0722			0.955398	1.08598
TCGA-49-4501-01	8069.95	12.9785		TCGA-49-4501-01	868944	19.7289			0.955413	1.06741
TCGA-05-4403-01	8083.61	12.981		TCGA-05-4403-01	1.1721e+06	20.1607			0.955592	1.09077
TCGA-78-7154-01	8142.59	12.9914		TCGA-78-7154-01	941993	19.8454			0.956364	1.07371
TCGA-95-A4VP-01	8179.41	12.998		TCGA-95-A4VP-01	475595	18.8594			0.956843	1.02036
TCGA-78-7145-01	8236.96	13.0081		TCGA-78-7145-01	887729	19.7598			0.957588	1.06908
TCGA-91-7771-01	8452.71	13.0454		TCGA-91-7771-01	419714	18.6791			0.960334	1.01061
TCGA-64-5778-01	8470.7	13.0484		TCGA-64-5778-01	1.03142e+06	19.9762			0.960559	1.08079
TCGA-44-A47G-01	8534.88	13.0593		TCGA-44-A47G-01	537320	19.0354			0.961361	1.02989
TCGA-50-6590-01	8543.43	13.0608		TCGA-50-6590-01	249518	17.9288			0.961467	0.970015
TCGA-05-4432-01	8622.4	13.074		TCGA-05-4432-01	1.34e+06	20.3538			0.962444	1.10122
TCGA-73-4676-01	8678.8	13.0834		TCGA-73-4676-01	656186	19.3237			0.963137	1.04549
TCGA-55-7281-01	8682.59	13.0841		TCGA-55-7281-01	1.26746e+06	20.2735			0.963183	1.09687
TCGA-93-8067-01	8769.31	13.0984		TCGA-93-8067-01	1.11603e+06	20.0899			0.964238	1.08694
TCGA-55-8096-01	8932	13.1249		TCGA-55-8096-01	514571	18.973			0.96619	1.02651
TCGA-NJ-A4YG-01	8948.07	13.1275		TCGA-NJ-A4YG-01	904886	19.7874			0.966381	1.07057
TCGA-69-7763-01	8960.15	13.1295		TCGA-69-7763-01	876444	19.7413			0.966525	1.06808
TCGA-80-5611-01	9025.17	13.1399		TCGA-80-5611-01	1.07198e+06	20.0319			0.967292	1.0838
TCGA-44-6775-01	9056.66	13.1449		TCGA-44-6775-01	449527	18.778			0.967662	1.01596
TCGA-05-4397-01	9064.45	13.1462		TCGA-05-4397-01	199281	17.6045			0.967754	0.952468
TCGA-69-7979-01	9075.93	13.148		TCGA-69-7979-01	991994	19.92			0.967888	1.07775
TCGA-86-7953-01	9092.52	13.1506		TCGA-86-7953-01	543888	19.053			0.968082	1.03084
TCGA-44-5643-01	9096.68	13.1513		TCGA-44-5643-01	637114	19.2812			0.96813	1.04319
TCGA-67-6216-01	9305.1	13.184		TCGA-67-6216-01	825195	19.6544			0.970536	1.06338
TCGA-69-7760-01	9310.9	13.1849		TCGA-69-7760-01	674784	19.3641			0.970602	1.04767
TCGA-50-5931-01	9369.35	13.1939		TCGA-50-5931-01	140682	17.1021			0.971267	0.925288
TCGA-86-8674-01	9416.64	13.2011		TCGA-86-8674-01	619728	19.2413			0.971801	1.04103
TCGA-71-8520-01	9567.55	13.2241		TCGA-71-8520-01	863934	19.7206			0.97349	1.06696
TCGA-50-5942-01	9579.83	13.2259		TCGA-50-5942-01	603043	19.2019			0.973626	1.0389
TCGA-50-8460-01	9668.26	13.2392		TCGA-50-8460-01	640493	19.2888			0.974602	1.0436
TCGA-05-4430-01	9686.3	13.2419		TCGA-05-4430-01	653101	19.3169			0.9748	1.04512
TCGA-NJ-A4YP-01	9768.45	13.2541		TCGA-NJ-A4YP-01	771250	19.5568			0.975696	1.0581
TCGA-50-6593-01	9814.48	13.2608		TCGA-50-6593-01	749379	19.5153			0.976196	1.05585
TCGA-44-6145-01	9991.88	13.2867		TCGA-44-6145-01	616657	19.2341			0.978098	1.04064
TCGA-NJ-A4YF-01	10010.3	13.2893		TCGA-NJ-A4YF-01	690836	19.398			0.978294	1.0495
TCGA-55-8092-01	10235.1	13.3214		TCGA-55-8092-01	592269	19.1759			0.980652	1.03749
TCGA-05-4417-01	10273.9	13.3268		TCGA-05-4417-01	512411	18.9669			0.981054	1.02618
TCGA-05-4250-01	10390.1	13.3431		TCGA-05-4250-01	879124	19.7457			0.982248	1.06832
TCGA-95-7948-01	10444.6	13.3506		TCGA-95-7948-01	824886	19.6538			0.982804	1.06335
TCGA-MP-A4TF-01	10497.9	13.3579		TCGA-MP-A4TF-01	445213	18.7641			0.983344	1.01521
TCGA-78-8662-01	10540.5	13.3638		TCGA-78-8662-01	1.22638e+06	20.226			0.983774	1.0943
TCGA-75-6211-01	10549.8	13.3651		TCGA-75-6211-01	447210	18.7706			0.983868	1.01556
TCGA-78-7540-01	10555.4	13.3658		TCGA-78-7540-01	1.24011e+06	20.242			0.983925	1.09517
TCGA-86-8280-01	10738.6	13.3907		TCGA-86-8280-01	536497	19.0332			0.985752	1.02977
TCGA-MP-A5C7-01	10770.6	13.3949		TCGA-MP-A5C7-01	888667	19.7613			0.986068	1.06916
TCGA-86-8585-01	10776.4	13.3957		TCGA-86-8585-01	788900	19.5895			0.986125	1.05987
TCGA-64-5781-01	10807.7	13.3999		TCGA-64-5781-01	587653	19.1646			0.986432	1.03688
TCGA-64-5779-01	10878.6	13.4093		TCGA-64-5779-01	844184	19.6872			0.987127	1.06515
TCGA-75-6203-01	11055.8	13.4327		TCGA-75-6203-01	461267	18.8152			0.988843	1.01798
TCGA-49-4507-01	11364.1	13.4723		TCGA-49-4507-01	514225	18.972			0.991764	1.02646
TCGA-75-5146-01	11437.1	13.4816		TCGA-75-5146-01	737625	19.4925			0.992443	1.05462
TCGA-50-6594-01	11454.6	13.4838		TCGA-50-6594-01	932388	19.8306			0.992606	1.07291
TCGA-44-8119-01	11556.6	13.4966		TCGA-44-8119-01	1.00166e+06	19.934			0.993548	1.0785
TCGA-86-8668-01	11617.3	13.5041		TCGA-86-8668-01	673685	19.3617			0.994104	1.04754
TCGA-95-7944-01	11670.7	13.5107		TCGA-95-7944-01	712805	19.4431			0.994591	1.05195
TCGA-78-8648-01	11736.1	13.5188		TCGA-78-8648-01	329505	18.3299			0.995184	0.99172
TCGA-62-8398-01	11747.6	13.5202		TCGA-62-8398-01	643797	19.2962			0.995289	1.044
TCGA-44-2668-01	11798.7	13.5265		TCGA-44-2668-01	370709	18.4999			0.995749	1.00092
TCGA-44-6776-01	11808	13.5276		TCGA-44-6776-01	1.08127e+06	20.0443			0.995833	1.08447
TCGA-50-5936-01	11940.3	13.5437		TCGA-50-5936-01	613119	19.2258			0.997016	1.04019
TCGA-44-4112-01	11973.8	13.5477		TCGA-44-4112-01	549625	19.0681			0.997314	1.03166
TCGA-05-4396-01	11997.9	13.5506		TCGA-05-4396-01	649956	19.31			0.997527	1.04474
TCGA-73-4666-01	12056	13.5576		TCGA-73-4666-01	650941	19.3122			0.998041	1.04486
TCGA-55-1594-01	12070.7	13.5593		TCGA-55-1594-01	1.45186e+06	20.4695			0.998169	1.10748
TCGA-49-4512-01	12095.1	13.5623		TCGA-49-4512-01	800244	19.6101			0.998384	1.06098
TCGA-97-7937-01	12140.6	13.5677		TCGA-97-7937-01	772991	19.5601			0.998783	1.05828
TCGA-93-A4JQ-01	12150.5	13.5688		TCGA-93-A4JQ-01	876988	19.7422			0.998869	1.06813
TCGA-78-7158-01	12159.2	13.5699		TCGA-78-7158-01	300299	18.196			0.998945	0.984475
TCGA-44-7672-01	12176.5	13.5719		TCGA-44-7672-01	821005	19.647			0.999097	1.06298
TCGA-J2-8192-01	12193.9	13.574		TCGA-J2-8192-01	666223	19.3456			0.999248	1.04667
TCGA-78-7536-01	12198.9	13.5746		TCGA-78-7536-01	726601	19.4708			0.999292	1.05344
TCGA-55-6712-01	12213.9	13.5764		TCGA-55-6712-01	1.17243e+06	20.1611			0.999422	1.09079
TCGA-62-A46P-01	12355.4	13.593		TCGA-62-A46P-01	757634	19.5311			1.00065	1.05671
TCGA-55-6971-01	12388.8	13.5969		TCGA-55-6971-01	326759	18.3179			1.00093	0.991066
TCGA-05-4426-01	12494.2	13.6091		TCGA-05-4426-01	713423	19.4444			1.00183	1.05202
TCGA-44-3398-01	12591.3	13.6203		TCGA-44-3398-01	259681	17.9864			1.00265	0.973132
TCGA-55-6984-01	12759.5	13.6394		TCGA-55-6984-01	884040	19.7538			1.00406	1.06875
TCGA-MP-A4SY-01	12905.6	13.6558		TCGA-MP-A4SY-01	812945	19.6328			1.00527	1.06221
TCGA-73-4659-01	13007.6	13.6672		TCGA-73-4659-01	427964	18.7071			1.00611	1.01213
TCGA-50-5932-01	13042.4	13.671		TCGA-50-5932-01	1.07386e+06	20.0344			1.00639	1.08394
TCGA-55-8299-01	13158.8	13.6839		TCGA-55-8299-01	581980	19.1506			1.00734	1.03612
TCGA-53-7626-01	13167.5	13.6848		TCGA-53-7626-01	1.04936e+06	20.0011			1.00741	1.08213
TCGA-44-8117-01	13197.6	13.6881		TCGA-44-8117-01	2.08307e+06	20.9903			1.00765	1.13565
TCGA-49-4487-01	13278.8	13.6969		TCGA-49-4487-01	1.07303e+06	20.0333			1.0083	1.08388
TCGA-97-A4M6-01	13368	13.7066		TCGA-97-A4M6-01	576653	19.1373			1.00901	1.0354
TCGA-44-7669-01	13431.2	13.7134		TCGA-44-7669-01	245178	17.9035			1.00951	0.968646
TCGA-50-8457-01	13482.7	13.7189		TCGA-50-8457-01	798925	19.6077			1.00992	1.06085
TCGA-55-8508-01	13584	13.7297		TCGA-55-8508-01	784466	19.5814			1.01071	1.05943
TCGA-44-6146-01	13781.5	13.7506		TCGA-44-6146-01	1.2202e+06	20.2187			1.01225	1.09391
TCGA-MP-A4TH-01	13819.8	13.7546		TCGA-MP-A4TH-01	701509	19.4201			1.01254	1.0507
TCGA-55-6981-01	13874.4	13.7602		TCGA-55-6981-01	1.30607e+06	20.3168			1.01296	1.09922
TCGA-55-8203-01	13902.4	13.7631		TCGA-55-8203-01	550730	19.071			1.01317	1.03181
TCGA-91-A4BD-01	13909.9	13.7639		TCGA-91-A4BD-01	556507	19.086			1.01323	1.03263
TCGA-69-7980-01	13922.9	13.7653		TCGA-69-7980-01	1.24722e+06	20.2503			1.01333	1.09562
TCGA-75-6205-01	13935.9	13.7666		TCGA-75-6205-01	494581	18.9159			1.01343	1.02342
TCGA-49-AAR3-01	13935.9	13.7666		TCGA-49-AAR3-01	263258	18.0061			1.01343	0.9742
TCGA-MP-A4TC-01	14054	13.7788		TCGA-MP-A4TC-01	826529	19.6567			1.01432	1.0635
TCGA-97-7546-01	14062.3	13.7796		TCGA-97-7546-01	707064	19.4315			1.01439	1.05132
TCGA-44-3919-01	14265.6	13.8004		TCGA-44-3919-01	1.35647e+06	20.3714			1.01591	1.10217
TCGA-71-6725-01	14302	13.804		TCGA-71-6725-01	1.31556e+06	20.3272			1.01618	1.09978
TCGA-67-3773-01	14420.7	13.8159		TCGA-67-3773-01	453838	18.7918			1.01706	1.01671
TCGA-75-7030-01	14434.6	13.8173		TCGA-75-7030-01	537673	19.0364			1.01716	1.02994
TCGA-73-A9RS-01	14579.1	13.8317		TCGA-73-A9RS-01	640159	19.2881			1.01822	1.04356
TCGA-55-7727-01	14632.7	13.837		TCGA-55-7727-01	587893	19.1652			1.01861	1.03691
TCGA-49-AAQV-01	14730.2	13.8466		TCGA-49-AAQV-01	691799	19.4			1.01932	1.04961
TCGA-69-8254-01	14762.1	13.8497		TCGA-69-8254-01	807413	19.6229			1.01954	1.06168
TCGA-55-7994-01	14891.9	13.8623		TCGA-55-7994-01	967335	19.8837			1.02047	1.07578
TCGA-69-8453-01	15024.9	13.8752		TCGA-69-8453-01	618525	19.2385			1.02142	1.04087
TCGA-05-4424-01	15045.7	13.8772		TCGA-05-4424-01	1.54521e+06	20.5594			1.02157	1.11234
TCGA-64-1678-01	15199	13.8918		TCGA-64-1678-01	316520	18.2719			1.02264	0.988581
TCGA-49-AARR-01	15294.3	13.9008		TCGA-49-AARR-01	544827	19.0554			1.02331	1.03097
TCGA-86-8278-01	15355.3	13.9065		TCGA-86-8278-01	1.01924e+06	19.9591			1.02373	1.07986
TCGA-55-7911-01	15371.1	13.908		TCGA-55-7911-01	937317	19.8382			1.02384	1.07332
TCGA-62-8402-01	15371.1	13.908		TCGA-62-8402-01	843371	19.6858			1.02384	1.06508
TCGA-49-6744-01	15373.1	13.9082		TCGA-49-6744-01	615295	19.2309			1.02385	1.04047
TCGA-MP-A4TI-01	15468.7	13.9172		TCGA-MP-A4TI-01	326656	18.3174			1.02451	0.991042
TCGA-97-A4M3-01	15669.7	13.9358		TCGA-97-A4M3-01	630725	19.2667			1.02588	1.0424
TCGA-44-2655-01	15824.4	13.95		TCGA-44-2655-01	705573	19.4284			1.02692	1.05115
TCGA-62-A471-01	15905.6	13.9573		TCGA-62-A471-01	937019	19.8377			1.02747	1.0733
TCGA-99-AA5R-01	16190.2	13.9829		TCGA-99-AA5R-01	428444	18.7087			1.02935	1.01221
TCGA-75-5125-01	16296.3	13.9923		TCGA-75-5125-01	779721	19.5726			1.03005	1.05895
TCGA-44-A479-01	16473.9	14.008		TCGA-44-A479-01	397558	18.6008			1.0312	1.00637
TCGA-86-8671-01	16547	14.0144		TCGA-86-8671-01	372628	18.5074			1.03167	1.00132
TCGA-L4-A4E6-01	16602.2	14.0192		TCGA-L4-A4E6-01	347305	18.4058			1.03202	0.995826
TCGA-55-8615-01	16602.2	14.0192		TCGA-55-8615-01	1.16192e+06	20.1481			1.03202	1.09009
TCGA-55-6972-01	16713.7	14.0288		TCGA-55-6972-01	866367	19.7246			1.03273	1.06718
TCGA-44-6777-01	17009	14.0541		TCGA-44-6777-01	574272	19.1314			1.03459	1.03508
TCGA-55-7995-01	17013.8	14.0545		TCGA-55-7995-01	664810	19.3426			1.03462	1.04651
TCGA-78-7537-01	17117.9	14.0633		TCGA-78-7537-01	1.07008e+06	20.0293			1.03527	1.08366
TCGA-05-4422-01	17215	14.0715		TCGA-05-4422-01	466066	18.8302			1.03587	1.01878
TCGA-78-7535-01	17223.2	14.0722		TCGA-78-7535-01	883534	19.7529			1.03592	1.06871
TCGA-99-8032-01	17334.9	14.0815		TCGA-99-8032-01	533776	19.0259			1.03661	1.02937
TCGA-67-6217-01	17395.5	14.0865		TCGA-67-6217-01	646102	19.3014			1.03698	1.04428
TCGA-55-8206-01	17456.6	14.0916		TCGA-55-8206-01	754324	19.5248			1.03735	1.05637
TCGA-49-4505-01	17468.1	14.0925		TCGA-49-4505-01	645450	19.2999			1.03742	1.0442
TCGA-62-8399-01	17559.3	14.1		TCGA-62-8399-01	807491	19.6231			1.03797	1.06168
TCGA-55-8620-01	17559.3	14.1		TCGA-55-8620-01	61268.6	15.9029			1.03797	0.860406
TCGA-55-6543-01	17559.3	14.1		TCGA-55-6543-01	619981	19.2419			1.03797	1.04106
TCGA-78-7153-01	17572.2	14.1011		TCGA-78-7153-01	619411	19.2405			1.03805	1.04099
TCGA-67-4679-01	17621.5	14.1051		TCGA-67-4679-01	525230	19.0026			1.03835	1.02811
TCGA-05-4382-01	17803.3	14.1199		TCGA-05-4382-01	1.04075e+06	19.9892			1.03944	1.08149
TCGA-53-A4EZ-01	17853.3	14.124		TCGA-53-A4EZ-01	368552	18.4915			1.03974	1.00046
TCGA-55-8505-01	17877.4	14.1259		TCGA-55-8505-01	660168	19.3325			1.03988	1.04596
TCGA-55-8208-01	17933.8	14.1305		TCGA-55-8208-01	606932	19.2112			1.04021	1.0394
TCGA-97-8552-01	17960.7	14.1326		TCGA-97-8552-01	755589	19.5272			1.04037	1.0565
TCGA-78-8660-01	17993.2	14.1352		TCGA-78-8660-01	1.16011e+06	20.1458			1.04056	1.08997
TCGA-67-3774-01	18025.8	14.1379		TCGA-67-3774-01	746333	19.5095			1.04076	1.05554
TCGA-55-8506-01	18127.1	14.1459		TCGA-55-8506-01	2.34224e+06	21.1595			1.04135	1.14481
TCGA-99-8033-01	18225.3	14.1537		TCGA-99-8033-01	499955	18.9314			1.04193	1.02426
TCGA-97-A4M5-01	18320.8	14.1613		TCGA-97-A4M5-01	596483	19.1861			1.04248	1.03804
TCGA-55-8510-01	18338.7	14.1627		TCGA-55-8510-01	739821	19.4968			1.04258	1.05485
TCGA-44-7660-01	18369.7	14.1651		TCGA-44-7660-01	508597	18.9562			1.04276	1.0256
TCGA-55-7227-01	18449.2	14.1713		TCGA-55-7227-01	815300	19.637			1.04322	1.06243
TCGA-69-7765-01	18494.9	14.1749		TCGA-69-7765-01	556786	19.0868			1.04349	1.03267
TCGA-35-5375-01	18680.1	14.1893		TCGA-35-5375-01	258656	17.9807			1.04454	0.972823
TCGA-78-7143-01	18689.8	14.19		TCGA-78-7143-01	732371	19.4822			1.0446	1.05406
TCGA-05-4384-01	18738.7	14.1938		TCGA-05-4384-01	1.33158e+06	20.3447			1.04488	1.10073
TCGA-75-6214-01	18828.8	14.2007		TCGA-75-6214-01	607909	19.2135			1.04539	1.03952
TCGA-NJ-A4YQ-01	19077	14.2196		TCGA-NJ-A4YQ-01	1.19197e+06	20.1849			1.04678	1.09208
TCGA-44-2662-01_Rep524	19226	14.2308		TCGA-44-2662-01_Rep524	872344	19.7345			1.0476	1.06771
TCGA-62-8394-01	19402.5	14.244		TCGA-62-8394-01	1.11918e+06	20.094			1.04857	1.08716
TCGA-44-2659-01	19415.1	14.245		TCGA-44-2659-01	445000	18.7634			1.04864	1.01517
TCGA-55-7573-01	19446.7	14.2473		TCGA-55-7573-01	725254	19.4681			1.04881	1.0533
TCGA-05-4420-01	19871.4	14.2785		TCGA-05-4420-01	728267	19.4741			1.05111	1.05362
TCGA-35-3615-01	20035.7	14.2904		TCGA-35-3615-01	648696	19.3072			1.05198	1.04459
TCGA-50-5935-01	20064.4	14.2924		TCGA-50-5935-01	1.09495e+06	20.0624			1.05214	1.08545
TCGA-97-8177-01	20121.8	14.2965		TCGA-97-8177-01	452446	18.7874			1.05244	1.01647
TCGA-97-A4M2-01	20382.9	14.3151		TCGA-97-A4M2-01	484901	18.8873			1.05381	1.02188
TCGA-97-8174-01	20440.1	14.3192		TCGA-97-8174-01	809459	19.6266			1.05411	1.06187
TCGA-05-4405-01	20487.8	14.3225		TCGA-05-4405-01	821469	19.6478			1.05435	1.06302
TCGA-44-2656-01_Rep332	20726.8	14.3393		TCGA-44-2656-01_Rep332	626387	19.2567			1.05558	1.04186
TCGA-L9-A5IP-01	20913.6	14.3522		TCGA-L9-A5IP-01	304608	18.2166			1.05654	0.985587
TCGA-L9-A743-01	20916.1	14.3524		TCGA-L9-A743-01	686772	19.3895			1.05655	1.04904
TCGA-L9-A444-01	21021.7	14.3597		TCGA-L9-A444-01	800501	19.6105			1.05708	1.061
TCGA-86-6851-01	21267.3	14.3764		TCGA-86-6851-01	1.23132e+06	20.2318			1.05832	1.09462
TCGA-MP-A4TE-01	21631	14.4009		TCGA-MP-A4TE-01	1.0018e+06	19.9342			1.06012	1.07851
TCGA-55-6985-01	21693.9	14.4051		TCGA-55-6985-01	877994	19.7439			1.06043	1.06822
TCGA-55-A48X-01	21707	14.4059		TCGA-55-A48X-01	1.21975e+06	20.2182			1.06049	1.09388
TCGA-49-6742-01	21884.7	14.4177		TCGA-49-6742-01	725537	19.4687			1.06136	1.05333
TCGA-55-8513-01	21933	14.4209		TCGA-55-8513-01	581339	19.149			1.06159	1.03603
TCGA-05-5423-01	21981.4	14.4241		TCGA-05-5423-01	340898	18.379			1.06183	0.994373
TCGA-93-A4JP-01	22573.6	14.4624		TCGA-93-A4JP-01	717675	19.453			1.06465	1.05248
TCGA-73-4675-01	22799	14.4767		TCGA-73-4675-01	1.18171e+06	20.1724			1.0657	1.09141
TCGA-69-7974-01	22928.6	14.4849		TCGA-69-7974-01	1.20492e+06	20.2005			1.06631	1.09292
TCGA-49-AAR9-01	22929.8	14.485		TCGA-49-AAR9-01	962969	19.8771			1.06631	1.07543
TCGA-49-AARN-01	23108.8	14.4962		TCGA-49-AARN-01	1.00816e+06	19.9433			1.06714	1.07901
TCGA-86-8073-01	23230.2	14.5038		TCGA-86-8073-01	883143	19.7523			1.06769	1.06867
TCGA-55-8090-01	23242.8	14.5046		TCGA-55-8090-01	1.08778e+06	20.053			1.06775	1.08494
TCGA-55-8512-01	23260.3	14.5056		TCGA-55-8512-01	786745	19.5855			1.06783	1.05965
TCGA-55-8616-01	24259	14.5663		TCGA-55-8616-01	1.27307e+06	20.2799			1.0723	1.09722
TCGA-97-A4M7-01	24447.8	14.5775		TCGA-97-A4M7-01	470443	18.8437			1.07312	1.01951
TCGA-55-8511-01	24976.2	14.6083		TCGA-55-8511-01	1.36854e+06	20.3842			1.07539	1.10286
TCGA-44-2666-01_Rep459	25028.6	14.6113		TCGA-44-2666-01_Rep459	507521	18.9531			1.07561	1.02544
TCGA-62-A46O-01	25557.1	14.6415		TCGA-62-A46O-01	341658	18.3822			1.07783	0.994547
TCGA-50-8459-01	25703.9	14.6498		TCGA-50-8459-01	419096	18.6769			1.07844	1.01049
TCGA-95-7043-01	25979.8	14.6652		TCGA-95-7043-01	1.17372e+06	20.1627			1.07957	1.09088
TCGA-44-8120-01	26034.5	14.6682		TCGA-44-8120-01	2.30589e+06	21.1369			1.0798	1.14359
TCGA-91-6828-01	26099	14.6718		TCGA-91-6828-01	507427	18.9528			1.08006	1.02542
TCGA-55-8619-01	26230.9	14.679		TCGA-55-8619-01	573279	19.1289			1.0806	1.03494
TCGA-86-A456-01	26557.6	14.6969		TCGA-86-A456-01	510137	18.9605			1.08191	1.02584
TCGA-97-A4M0-01	26880.5	14.7143		TCGA-97-A4M0-01	761770	19.539			1.08319	1.05713
TCGA-75-7025-01	26895	14.7151		TCGA-75-7025-01	440950	18.7503			1.08325	1.01446
TCGA-55-7910-01	26971.5	14.7192		TCGA-55-7910-01	623579	19.2502			1.08355	1.04151
TCGA-86-8279-01	27022.4	14.7219		TCGA-86-8279-01	698782	19.4145			1.08375	1.0504
TCGA-MP-A4SW-01	27051	14.7234		TCGA-MP-A4SW-01	694823	19.4063			1.08387	1.04995
TCGA-80-5608-01	28142.5	14.7805		TCGA-80-5608-01	1.20817e+06	20.2044			1.08807	1.09313
TCGA-86-7954-01	28384.9	14.7929		TCGA-86-7954-01	1.10906e+06	20.0809			1.08898	1.08645
TCGA-69-7973-01	28464.1	14.7969		TCGA-69-7973-01	690121	19.3965			1.08927	1.04942
TCGA-73-4662-01	28466.6	14.797		TCGA-73-4662-01	1.43608e+06	20.4537			1.08928	1.10662
TCGA-55-8087-01	28927.1	14.8202		TCGA-55-8087-01	1.34668e+06	20.361			1.09099	1.10161
TCGA-91-A4BC-01	28981.3	14.8229		TCGA-91-A4BC-01	174025	17.4089			1.09119	0.94189
TCGA-MN-A4N4-01	29066	14.8271		TCGA-MN-A4N4-01	940596	19.8432			1.0915	1.07359
TCGA-44-4112-01_Rep311	29215.3	14.8345		TCGA-44-4112-01_Rep311	264473	18.0128			1.09204	0.974559
TCGA-MP-A4TK-01	29330.1	14.8401		TCGA-MP-A4TK-01	682537	19.3805			1.09246	1.04856
TCGA-93-A4JN-01	29383.5	14.8428		TCGA-93-A4JN-01	531917	19.0208			1.09265	1.0291
TCGA-S2-AA1A-01	29482.2	14.8476		TCGA-S2-AA1A-01	351642	18.4238			1.09301	0.996795
TCGA-62-A472-01	29555.2	14.8512		TCGA-62-A472-01	698566	19.414			1.09327	1.05037
TCGA-44-6146-01_Rep307	29820.9	14.8641		TCGA-44-6146-01_Rep307	321256	18.2934			1.09422	0.989741
TCGA-86-8669-01	30015.8	14.8735		TCGA-86-8669-01	1.04934e+06	20.0011			1.09491	1.08213
TCGA-67-3770-01	30213.3	14.8829		TCGA-67-3770-01	435906	18.7337			1.09561	1.01356
TCGA-97-8172-01	30293.8	14.8868		TCGA-97-8172-01	609412	19.2171			1.09589	1.03972
TCGA-86-7713-01	30390.2	14.8914		TCGA-86-7713-01	1.43091e+06	20.4485			1.09623	1.10634
TCGA-95-8494-01	30864.1	14.9137		TCGA-95-8494-01	1.00333e+06	19.9364			1.09787	1.07863
TCGA-55-A57B-01	31279.2	14.933		TCGA-55-A57B-01	905208	19.7879			1.09929	1.0706
TCGA-05-4398-01	31720.7	14.9532		TCGA-05-4398-01	523795	18.9986			1.10078	1.0279
TCGA-95-7039-01	32470	14.9869		TCGA-95-7039-01	1.06677e+06	20.0248			1.10326	1.08342
TCGA-55-8207-01	32520.1	14.9891		TCGA-55-8207-01	877717	19.7434			1.10342	1.06819
TCGA-MN-A4N1-01	32520.7	14.9891		TCGA-MN-A4N1-01	1.22356e+06	20.2227			1.10342	1.09412
TCGA-MP-A4TJ-01	32564.5	14.9911		TCGA-MP-A4TJ-01	593459	19.1788			1.10357	1.03765
TCGA-55-7725-01	33057.3	15.0127		TCGA-55-7725-01	298931	18.1895			1.10516	0.984119
TCGA-99-8028-01	33200.7	15.019		TCGA-99-8028-01	508340	18.9554			1.10562	1.02556
TCGA-91-6835-01	33952.2	15.0513		TCGA-91-6835-01	2.30993e+06	21.1394			1.108	1.14372
TCGA-J2-A4AE-01	34212.9	15.0623		TCGA-J2-A4AE-01	434810	18.73			1.10881	1.01337
TCGA-86-6562-01	34257.1	15.0642		TCGA-86-6562-01	1.45178e+06	20.4694			1.10895	1.10747
TCGA-86-A4P7-01	34362.5	15.0686		TCGA-86-A4P7-01	757229	19.5304			1.10927	1.05667
TCGA-55-A48Z-01	34905	15.0912		TCGA-55-A48Z-01	820301	19.6458			1.11094	1.06291
TCGA-55-8302-01	35097.9	15.0991		TCGA-55-8302-01	1.39599e+06	20.4129			1.11152	1.10441
TCGA-55-7574-01	35593.1	15.1194		TCGA-55-7574-01	419522	18.6784			1.11301	1.01057
TCGA-97-A4M1-01	35986.4	15.1352		TCGA-97-A4M1-01	573793	19.1302			1.11418	1.03501
TCGA-MP-A4T4-01	36671.7	15.1624		TCGA-MP-A4T4-01	632093	19.2698			1.11618	1.04257
TCGA-44-7662-01	36787.5	15.167		TCGA-44-7662-01	686610	19.3891			1.11651	1.04903
TCGA-93-A4JO-01	37109.3	15.1795		TCGA-93-A4JO-01	366023	18.4816			1.11744	0.999923
TCGA-78-7156-01	37833.6	15.2074		TCGA-78-7156-01	1.46925e+06	20.4866			1.11949	1.10841
TCGA-55-A4DG-01	38512.1	15.2331		TCGA-55-A4DG-01	964573	19.8795			1.12138	1.07556
TCGA-55-7728-01	39130.2	15.256		TCGA-55-7728-01	568384	19.1165			1.12307	1.03428
TCGA-44-2656-01_Rep269	39225.7	15.2595		TCGA-44-2656-01_Rep269	190342	17.5382			1.12333	0.948885
TCGA-64-1681-01	39515	15.2701		TCGA-64-1681-01	640521	19.2889			1.12411	1.0436
TCGA-NJ-A4YI-01	40420.8	15.3028		TCGA-NJ-A4YI-01	837438	19.6756			1.12652	1.06453
TCGA-44-2666-01	40826.2	15.3172		TCGA-44-2666-01	295860	18.1746			1.12758	0.983313
TCGA-55-A491-01	41099.7	15.3269		TCGA-55-A491-01	899289	19.7784			1.12829	1.07009
TCGA-78-7166-01	42542.6	15.3767		TCGA-78-7166-01	597265	19.188			1.13195	1.03814
TCGA-55-7903-01	42669.3	15.3809		TCGA-55-7903-01	1.86869e+06	20.8336			1.13227	1.12718
TCGA-J2-A4AG-01	42839.8	15.3867		TCGA-J2-A4AG-01	1.41541e+06	20.4328			1.13269	1.10549
TCGA-MP-A4SV-01	43212.7	15.3992		TCGA-MP-A4SV-01	804734	19.6182			1.13361	1.06142
TCGA-49-AARO-01	43743.8	15.4168		TCGA-49-AARO-01	677036	19.3689			1.13491	1.04793
TCGA-55-1596-01	44794	15.4511		TCGA-55-1596-01	2.94723e+06	21.4909			1.13743	1.16274
TCGA-78-8640-01	44928.9	15.4554		TCGA-78-8640-01	1.04561e+06	19.9959			1.13775	1.08185
TCGA-MP-A4TD-01	44995.5	15.4575		TCGA-MP-A4TD-01	692748	19.402			1.1379	1.04972
TCGA-73-7498-01	45773.8	15.4823		TCGA-73-7498-01	995574	19.9252			1.13973	1.07803
TCGA-78-7147-01	46141.6	15.4938		TCGA-78-7147-01	710082	19.4376			1.14058	1.05165
TCGA-55-A494-01	46475.8	15.5042		TCGA-55-A494-01	1.02196e+06	19.9629			1.14134	1.08007
TCGA-L9-A50W-01	46733.1	15.5122		TCGA-L9-A50W-01	646299	19.3018			1.14193	1.0443
TCGA-97-8547-01	47120.4	15.5241		TCGA-97-8547-01	997346	19.9277			1.1428	1.07817
TCGA-55-8507-01	49238.3	15.5875		TCGA-55-8507-01	1.40246e+06	20.4195			1.14747	1.10477
TCGA-78-7161-01	49367.3	15.5913		TCGA-78-7161-01	1.4202e+06	20.4377			1.14775	1.10575
TCGA-NJ-A7XG-01	49917.6	15.6073		TCGA-NJ-A7XG-01	840067	19.6801			1.14893	1.06477
TCGA-44-3396-01	51337	15.6477		TCGA-44-3396-01	1.51662e+06	20.5324			1.15191	1.11088
TCGA-L9-A443-01	51622.6	15.6557		TCGA-L9-A443-01	1.21501e+06	20.2125			1.1525	1.09358
TCGA-MN-A4N5-01	52456.6	15.6789		TCGA-MN-A4N5-01	1.41717e+06	20.4346			1.1542	1.10559
TCGA-J2-A4AD-01	52968.6	15.6929		TCGA-J2-A4AD-01	1.39298e+06	20.4097			1.15523	1.10424
TCGA-49-AARQ-01	53123.1	15.6971		TCGA-49-AARQ-01	395089	18.5918			1.15554	1.00589
TCGA-44-A4SU-01	53568	15.7091		TCGA-44-A4SU-01	926995	19.8222			1.15642	1.07246
TCGA-49-4510-01	53811.6	15.7157		TCGA-49-4510-01	776325	19.5663			1.15691	1.05861
TCGA-L4-A4E5-01	55030.8	15.748		TCGA-L4-A4E5-01	1.2013e+06	20.1962			1.15929	1.09269
TCGA-86-8673-01	56867.6	15.7953		TCGA-86-8673-01	1.02566e+06	19.9681			1.16277	1.08035
TCGA-05-4244-01	57071	15.8005		TCGA-05-4244-01	1.19114e+06	20.1839			1.16315	1.09203
TCGA-50-5051-01	57405.3	15.8089		TCGA-50-5051-01	624269	19.2518			1.16377	1.0416
TCGA-44-2662-01	58530.9	15.8369		TCGA-44-2662-01	200746	17.615			1.16583	0.953039
TCGA-62-A46S-01	60331.6	15.8807		TCGA-62-A46S-01	716067	19.4497			1.16905	1.0523
TCGA-44-A47B-01	60823.3	15.8924		TCGA-44-A47B-01	2.15939e+06	21.0422			1.16991	1.13846
TCGA-44-2668-01_Rep336	61675.1	15.9124		TCGA-44-2668-01_Rep336	184571	17.4938			1.17139	0.946482
TCGA-44-3918-01	62400.3	15.9293		TCGA-44-3918-01	234439	17.8389			1.17263	0.96515
TCGA-95-A4VK-01	65879.5	16.0076		TCGA-95-A4VK-01	967805	19.8844			1.1784	1.07582
TCGA-49-AAR2-01	67188.2	16.0359		TCGA-49-AAR2-01	631310	19.268			1.18048	1.04247
TCGA-55-A492-01	70569.1	16.1068		TCGA-55-A492-01	1.33069e+06	20.3437			1.1857	1.10067
TCGA-99-8025-01	71787.4	16.1315		TCGA-99-8025-01	1.49095e+06	20.5078			1.18752	1.10955
TCGA-78-7167-01	72239.6	16.1405		TCGA-78-7167-01	1.1205e+06	20.0957			1.18818	1.08725
TCGA-86-7955-01	72318.7	16.1421		TCGA-86-7955-01	1.51628e+06	20.5321			1.1883	1.11086
TCGA-55-8097-01	79939.5	16.2866		TCGA-55-8097-01	856851	19.7087			1.19894	1.06631
TCGA-62-A46V-01	82668.2	16.3351		TCGA-62-A46V-01	423710	18.6927			1.2025	1.01135
TCGA-50-5946-01	83304.4	16.3461		TCGA-50-5946-01	1.92443e+06	20.876			1.20332	1.12947
TCGA-55-A490-01	83615.5	16.3515		TCGA-55-A490-01	1.80796e+06	20.7859			1.20371	1.1246
TCGA-97-8175-01	84153.3	16.3607		TCGA-97-8175-01	2.84245e+06	21.4387			1.20439	1.15992
TCGA-4B-A93V-01	84814.2	16.372		TCGA-4B-A93V-01	595779	19.1844			1.20523	1.03795
TCGA-49-AAR4-01	87169.6	16.4116		TCGA-49-AAR4-01	1.04567e+06	19.996			1.20813	1.08186
TCGA-38-4630-01	88170.9	16.428		TCGA-38-4630-01	2.91428e+06	21.4747			1.20935	1.16186
TCGA-55-1592-01	91105	16.4753		TCGA-55-1592-01	1.6415e+06	20.6466			1.21282	1.11706
TCGA-44-7659-01	91777.9	16.4859		TCGA-44-7659-01	557508	19.0886			1.21361	1.03277
TCGA-49-4490-01	92071	16.4905		TCGA-49-4490-01	941106	19.844			1.21394	1.07364
TCGA-62-A470-01	93051	16.5057		TCGA-62-A470-01	910305	19.796			1.21507	1.07104
TCGA-44-3917-01_Rep506	93555.1	16.5135		TCGA-44-3917-01_Rep506	364915	18.4772			1.21564	0.999687
TCGA-MP-A4T6-01	98816.3	16.5925		TCGA-MP-A4T6-01	1.31421e+06	20.3258			1.22145	1.0997
TCGA-44-5645-01_Rep525	103648	16.6614		TCGA-44-5645-01_Rep525	152988	17.2231			1.22652	0.931833
TCGA-49-AARE-01	105954	16.6931		TCGA-49-AARE-01	709226	19.4359			1.22886	1.05156
TCGA-55-8514-01	119105	16.8619		TCGA-55-8514-01	1.37898e+06	20.3952			1.24129	1.10346
TCGA-L9-A7SV-01	129468	16.9822		TCGA-L9-A7SV-01	1.86322e+06	20.8294			1.25015	1.12695
TCGA-L9-A8F4-01	160223	17.2897		TCGA-L9-A8F4-01	1.84203e+06	20.8129			1.27278	1.12605
TCGA-69-A59K-01	200902	17.6161		TCGA-69-A59K-01	3.58059e+06	21.7718			1.29681	1.17794
TCGA-95-7947-01	201520	17.6206		TCGA-95-7947-01	1.17626e+07	23.4877			1.29714	1.27077
TCGA-44-A4SS-01	313697	18.259		TCGA-44-A4SS-01	1.69063e+07	24.0111			1.34414	1.29909

## Sheet: TCGA-STAD
S2 Table. The original analyzed data of gene expressions based on the TCGA dataset									Normalized Expression Level
Tags（miR-4728-5p）	ENSG00000265178.1	log2(X+1)		Tags（HER2）	ENSG00000141736.12	log2(X+1)			miR-4728-5p	HER2
TCGA-3M-AB46-01	10	3.45943		TCGA-3M-AB46-01	13471	13.7177			2.06142	1.03299
TCGA-3M-AB47-01	1	1		TCGA-3M-AB47-01	6323	12.6266			0.595883	0.950827
TCGA-B7-A5TI-01	4	2.32193		TCGA-B7-A5TI-01	25658	14.6472			1.3836	1.10298
TCGA-B7-A5TJ-01	9	3.32193		TCGA-B7-A5TJ-01	14908	13.8639			1.97948	1.044
TCGA-B7-A5TN-01	7	3		TCGA-B7-A5TN-01	18672	14.1887			1.78765	1.06845
TCGA-BR-4187-01	1	1		TCGA-BR-4187-01	7883	12.9447			0.595883	0.97478
TCGA-BR-4191-01	1	1		TCGA-BR-4191-01	6700	12.7102			0.595883	0.957118
TCGA-BR-4253-01	1	1		TCGA-BR-4253-01	6098	12.5744			0.595883	0.946891
TCGA-BR-4256-01	3	2		TCGA-BR-4256-01	9913	13.2753			1.19177	0.999671
TCGA-BR-4257-01	1	1		TCGA-BR-4257-01	6912	12.7551			0.595883	0.960502
TCGA-BR-4267-01	2	1.58496		TCGA-BR-4267-01	25377	14.6313			0.944452	1.10179
TCGA-BR-4280-01	4	2.32193		TCGA-BR-4280-01	19854	14.2772			1.3836	1.07512
TCGA-BR-4357-01	44	5.49185		TCGA-BR-4357-01	113208	16.7886			3.2725	1.26424
TCGA-BR-4361-01	9	3.32193		TCGA-BR-4361-01	8443	13.0437			1.97948	0.982235
TCGA-BR-4363-01	1	1		TCGA-BR-4363-01	6238	12.6071			0.595883	0.949357
TCGA-BR-4366-01	7	3		TCGA-BR-4366-01	23156	14.4992			1.78765	1.09184
TCGA-BR-4367-01	9	3.32193		TCGA-BR-4367-01	9285	13.1808			1.97948	0.992562
TCGA-BR-4368-01	4	2.32193		TCGA-BR-4368-01	11608	13.503			1.3836	1.01682
TCGA-BR-4369-01	33	5.08746		TCGA-BR-4369-01	51256	15.6455			3.03153	1.17816
TCGA-BR-4370-01	4	2.32193		TCGA-BR-4370-01	15713	13.9398			1.3836	1.04971
TCGA-BR-4371-01	4	2.32193		TCGA-BR-4371-01	10765	13.3942			1.3836	1.00863
TCGA-BR-6452-01	1	1		TCGA-BR-6452-01	25686	14.6488			0.595883	1.1031
TCGA-BR-6453-01	5	2.58496		TCGA-BR-6453-01	7560	12.8844			1.54033	0.970236
TCGA-BR-6456-01	4	2.32193		TCGA-BR-6456-01	15938	13.9603			1.3836	1.05126
TCGA-BR-6458-01	1	1		TCGA-BR-6458-01	11032	13.4295			0.595883	1.01129
TCGA-BR-6563-01	2	1.58496		TCGA-BR-6563-01	9987	13.286			0.944452	1.00048
TCGA-BR-6565-01	9	3.32193		TCGA-BR-6565-01	53864	15.7171			1.97948	1.18355
TCGA-BR-6705-01	3	2		TCGA-BR-6705-01	4851	12.2444			1.19177	0.922042
TCGA-BR-6801-01	2	1.58496		TCGA-BR-6801-01	13555	13.7266			0.944452	1.03366
TCGA-BR-6802-01	1	1		TCGA-BR-6802-01	10159	13.3106			0.595883	1.00233
TCGA-BR-6803-01	3	2		TCGA-BR-6803-01	10367	13.3399			1.19177	1.00454
TCGA-BR-6852-01	1	1		TCGA-BR-6852-01	13832	13.7558			0.595883	1.03586
TCGA-BR-7196-01	4	2.32193		TCGA-BR-7196-01	12636	13.6254			1.3836	1.02604
TCGA-BR-7197-01	4	2.32193		TCGA-BR-7197-01	12232	13.5785			1.3836	1.02251
TCGA-BR-7704-01	4	2.32193		TCGA-BR-7704-01	5772	12.4951			1.3836	0.940923
TCGA-BR-7707-01	1	1		TCGA-BR-7707-01	12705	13.6332			0.595883	1.02663
TCGA-BR-7716-01	2	1.58496		TCGA-BR-7716-01	29562	14.8515			0.944452	1.11837
TCGA-BR-7717-01	3	2		TCGA-BR-7717-01	10263	13.3253			1.19177	1.00344
TCGA-BR-7722-01	3	2		TCGA-BR-7722-01	10368	13.34			1.19177	1.00455
TCGA-BR-7723-01	2	1.58496		TCGA-BR-7723-01	11330	13.468			0.944452	1.01418
TCGA-BR-7851-01	3	2		TCGA-BR-7851-01	21950	14.422			1.19177	1.08602
TCGA-BR-7957-01	3	2		TCGA-BR-7957-01	16557	14.0152			1.19177	1.05539
TCGA-BR-7958-01	1	1		TCGA-BR-7958-01	6537	12.6746			0.595883	0.954442
TCGA-BR-7959-01	8	3.16993		TCGA-BR-7959-01	48633	15.5697			1.8889	1.17245
TCGA-BR-8059-01	5	2.58496		TCGA-BR-8059-01	27134	14.7279			1.54033	1.10906
TCGA-BR-8060-01	1	1		TCGA-BR-8060-01	1438	10.4909			0.595883	0.789996
TCGA-BR-8077-01	31	5		TCGA-BR-8077-01	14832	13.8565			2.97941	1.04344
TCGA-BR-8081-01	7	3		TCGA-BR-8081-01	14028	13.7761			1.78765	1.03739
TCGA-BR-8284-01	6	2.80735		TCGA-BR-8284-01	11647	13.5078			1.67285	1.01718
TCGA-BR-8286-01	3	2		TCGA-BR-8286-01	14687	13.8424			1.19177	1.04238
TCGA-BR-8289-01	5	2.58496		TCGA-BR-8289-01	58338	15.8322			1.54033	1.19222
TCGA-BR-8291-01	2	1.58496		TCGA-BR-8291-01	10695	13.3848			0.944452	1.00792
TCGA-BR-8296-01	2	1.58496		TCGA-BR-8296-01	19175	14.227			0.944452	1.07134
TCGA-BR-8364-01	5	2.58496		TCGA-BR-8364-01	28817	14.8147			1.54033	1.1156
TCGA-BR-8365-01	3	2		TCGA-BR-8365-01	10362	13.3392			1.19177	1.00448
TCGA-BR-8366-01	2	1.58496		TCGA-BR-8366-01	13516	13.7225			0.944452	1.03335
TCGA-BR-8367-01	6	2.80735		TCGA-BR-8367-01	20661	14.3347			1.67285	1.07945
TCGA-BR-8368-01	3	2		TCGA-BR-8368-01	21103	14.3652			1.19177	1.08175
TCGA-BR-8369-01	4	2.32193		TCGA-BR-8369-01	15811	13.9487			1.3836	1.05039
TCGA-BR-8371-01	3	2		TCGA-BR-8371-01	5385	12.395			1.19177	0.933385
TCGA-BR-8372-01	4	2.32193		TCGA-BR-8372-01	10588	13.3703			1.3836	1.00683
TCGA-BR-8373-01	5	2.58496		TCGA-BR-8373-01	46274	15.4979			1.54033	1.16705
TCGA-BR-8380-01	1	1		TCGA-BR-8380-01	13277	13.6968			0.595883	1.03141
TCGA-BR-8381-01	1	1		TCGA-BR-8381-01	10988	13.4238			0.595883	1.01086
TCGA-BR-8483-01	242	7.92481		TCGA-BR-8483-01	476302	18.8615			4.72226	1.42034
TCGA-BR-8486-01	7	3		TCGA-BR-8486-01	32727	14.9982			1.78765	1.12942
TCGA-BR-8487-01	3	2		TCGA-BR-8487-01	10953	13.4192			1.19177	1.01051
TCGA-BR-8677-01	4	2.32193		TCGA-BR-8677-01	3083	11.5906			1.3836	0.87281
TCGA-BR-8678-01	3	2		TCGA-BR-8678-01	12348	13.5921			1.19177	1.02353
TCGA-BR-8679-01	6	2.80735		TCGA-BR-8679-01	17945	14.1314			1.67285	1.06414
TCGA-BR-8682-01	3	2		TCGA-BR-8682-01	29900	14.8679			1.19177	1.1196
TCGA-BR-8683-01	2	1.58496		TCGA-BR-8683-01	26359	14.6861			0.944452	1.10591
TCGA-BR-8687-01	2	1.58496		TCGA-BR-8687-01	19586	14.2576			0.944452	1.07365
TCGA-BR-8690-01	24	4.64386		TCGA-BR-8690-01	4395	12.102			2.76719	0.911319
TCGA-BR-A44T-01	5	2.58496		TCGA-BR-A44T-01	3423	11.7415			1.54033	0.884172
TCGA-BR-A44U-01	203	7.67243		TCGA-BR-A44U-01	168571	17.363			4.57187	1.30749
TCGA-BR-A4CS-01	2	1.58496		TCGA-BR-A4CS-01	11406	13.4776			0.944452	1.01491
TCGA-BR-A4IV-01	1	1		TCGA-BR-A4IV-01	7050	12.7836			0.595883	0.962649
TCGA-BR-A4J4-01	171	7.42626		TCGA-BR-A4J4-01	937550	19.8385			4.42518	1.49391
TCGA-BR-A4J5-01	5	2.58496		TCGA-BR-A4J5-01	8767	13.098			1.54033	0.986326
TCGA-BR-A4J6-01	10	3.45943		TCGA-BR-A4J6-01	23542	14.523			2.06142	1.09363
TCGA-BR-A4J7-01	13	3.80735		TCGA-BR-A4J7-01	8242	13.009			2.26874	0.979618
TCGA-BR-A4J8-01	21	4.45943		TCGA-BR-A4J8-01	12272	13.5832			2.6573	1.02286
TCGA-BR-A4J9-01	4	2.32193		TCGA-BR-A4J9-01	4786	12.2249			1.3836	0.920576
TCGA-BR-A4PF-01	3	2		TCGA-BR-A4PF-01	9044	13.1429			1.19177	0.989705
TCGA-BR-A4QL-01	8	3.16993		TCGA-BR-A4QL-01	12268	13.5827			1.8889	1.02283
TCGA-CD-5798-01	2	1.58496		TCGA-CD-5798-01	9732	13.2487			0.944452	0.997669
TCGA-CD-5799-01	26	4.75489		TCGA-CD-5799-01	690669	19.3976			2.83336	1.46071
TCGA-CD-5800-01	20	4.39232		TCGA-CD-5800-01	138103	17.0754			2.61731	1.28583
TCGA-CD-5804-01	43	5.45943		TCGA-CD-5804-01	260928	17.9933			3.25318	1.35496
TCGA-CD-8524-01	5	2.58496		TCGA-CD-8524-01	13437	13.714			1.54033	1.03271
TCGA-CD-8525-01	5	2.58496		TCGA-CD-8525-01	5992	12.5491			1.54033	0.944987
TCGA-CD-8526-01	3	2		TCGA-CD-8526-01	14508	13.8247			1.19177	1.04104
TCGA-CD-8529-01	2	1.58496		TCGA-CD-8529-01	18832	14.201			0.944452	1.06938
TCGA-CD-8530-01	1	1		TCGA-CD-8530-01	5957	12.5406			0.595883	0.94435
TCGA-CD-8533-01	1	1		TCGA-CD-8533-01	9038	13.1419			0.595883	0.989633
TCGA-CD-8534-01	7	3		TCGA-CD-8534-01	18212	14.1527			1.78765	1.06574
TCGA-CD-8535-01	2	1.58496		TCGA-CD-8535-01	8368	13.0308			0.944452	0.981266
TCGA-CD-A486-01	9	3.32193		TCGA-CD-A486-01	23197	14.5017			1.97948	1.09203
TCGA-CD-A487-01	12	3.70044		TCGA-CD-A487-01	8674	13.0826			2.20503	0.985167
TCGA-CD-A489-01	15	4		TCGA-CD-A489-01	15673	13.9361			2.38353	1.04943
TCGA-CD-A48A-01	20	4.39232		TCGA-CD-A48A-01	13691	13.741			2.61731	1.03475
TCGA-CD-A4MG-01	5	2.58496		TCGA-CD-A4MG-01	8799	13.1033			1.54033	0.986722
TCGA-CD-A4MH-01	25	4.70044		TCGA-CD-A4MH-01	10710	13.3868			2.80091	1.00807
TCGA-CG-4301-01	211	7.72792		TCGA-CG-4301-01	441397	18.7517			4.60493	1.41207
TCGA-CG-4304-01	8	3.16993		TCGA-CG-4304-01	18295	14.1592			1.8889	1.06624
TCGA-CG-4305-01	6	2.80735		TCGA-CG-4305-01	13755	13.7478			1.67285	1.03525
TCGA-CG-4306-01	2	1.58496		TCGA-CG-4306-01	15222	13.894			0.944452	1.04626
TCGA-CG-4438-01	4	2.32193		TCGA-CG-4438-01	10874	13.4087			1.3836	1.00972
TCGA-CG-4440-01	4	2.32193		TCGA-CG-4440-01	7067	12.7871			1.3836	0.962911
TCGA-CG-4441-01	2	1.58496		TCGA-CG-4441-01	20038	14.2905			0.944452	1.07612
TCGA-CG-4442-01	1	1		TCGA-CG-4442-01	10172	13.3125			0.595883	1.00247
TCGA-CG-4443-01	2	1.58496		TCGA-CG-4443-01	14601	13.8339			0.944452	1.04174
TCGA-CG-4444-01	6	2.80735		TCGA-CG-4444-01	15022	13.8749			1.67285	1.04483
TCGA-CG-4460-01	12	3.70044		TCGA-CG-4460-01	11013	13.4271			2.20503	1.0111
TCGA-CG-4462-01	4	2.32193		TCGA-CG-4462-01	12760	13.6395			1.3836	1.0271
TCGA-CG-4465-01	2	1.58496		TCGA-CG-4465-01	11122	13.4413			0.944452	1.01217
TCGA-CG-4466-01	270	8.08215		TCGA-CG-4466-01	427413	18.7053			4.81601	1.40857
TCGA-CG-4469-01	6	2.80735		TCGA-CG-4469-01	16088	13.9738			1.67285	1.05227
TCGA-CG-4475-01	10	3.45943		TCGA-CG-4475-01	18493	14.1748			2.06142	1.06741
TCGA-CG-4476-01	1	1		TCGA-CG-4476-01	11560	13.497			0.595883	1.01637
TCGA-CG-4477-01	3	2		TCGA-CG-4477-01	9184	13.1651			1.19177	0.991373
TCGA-CG-5717-01	2	1.58496		TCGA-CG-5717-01	20521	14.3249			0.944452	1.07871
TCGA-CG-5718-01	2	1.58496		TCGA-CG-5718-01	13619	13.7334			0.944452	1.03417
TCGA-CG-5719-01	1	1		TCGA-CG-5719-01	19245	14.2323			0.595883	1.07174
TCGA-CG-5720-01	5	2.58496		TCGA-CG-5720-01	20547	14.3267			1.54033	1.07885
TCGA-CG-5721-01	1	1		TCGA-CG-5721-01	10311	13.332			0.595883	1.00395
TCGA-CG-5722-01	1	1		TCGA-CG-5722-01	16504	14.0106			0.595883	1.05505
TCGA-CG-5732-01	2	1.58496		TCGA-CG-5732-01	21198	14.3717			0.944452	1.08224
TCGA-D7-6519-01	6	2.80735		TCGA-D7-6519-01	24891	14.6034			1.67285	1.09968
TCGA-D7-6522-01	1	1		TCGA-D7-6522-01	6237	12.6069			0.595883	0.949339
TCGA-D7-6524-01	3	2		TCGA-D7-6524-01	18216	14.153			1.19177	1.06577
TCGA-D7-6525-01	2	1.58496		TCGA-D7-6525-01	26008	14.6667			0.944452	1.10445
TCGA-D7-6526-01	14	3.90689		TCGA-D7-6526-01	57401	15.8088			2.32805	1.19046
TCGA-D7-6528-01	1	1		TCGA-D7-6528-01	11779	13.5241			0.595883	1.01841
TCGA-D7-6815-01	6	2.80735		TCGA-D7-6815-01	114709	16.8076			1.67285	1.26567
TCGA-D7-6822-01	3	2		TCGA-D7-6822-01	18710	14.1916			1.19177	1.06868
TCGA-D7-8570-01	2	1.58496		TCGA-D7-8570-01	10322	13.3336			0.944452	1.00406
TCGA-D7-8572-01	1	1		TCGA-D7-8572-01	12158	13.5697			0.595883	1.02185
TCGA-D7-8573-01	65	6.04439		TCGA-D7-8573-01	302010	18.2042			3.60175	1.37084
TCGA-D7-8574-01	3	2		TCGA-D7-8574-01	13743	13.7465			1.19177	1.03516
TCGA-D7-8575-01	3	2		TCGA-D7-8575-01	29138	14.8307			1.19177	1.1168
TCGA-D7-8576-01	2	1.58496		TCGA-D7-8576-01	18252	14.1558			0.944452	1.06598
TCGA-D7-8578-01	2	1.58496		TCGA-D7-8578-01	25134	14.6174			0.944452	1.10074
TCGA-D7-8579-01	20	4.39232		TCGA-D7-8579-01	58625	15.8393			2.61731	1.19275
TCGA-D7-A4YU-01	8	3.16993		TCGA-D7-A4YU-01	14604	13.8342			1.8889	1.04176
TCGA-D7-A4YX-01	40	5.35755		TCGA-D7-A4YX-01	243553	17.8939			3.19247	1.34747
TCGA-D7-A4Z0-01	5	2.58496		TCGA-D7-A4Z0-01	14305	13.8043			1.54033	1.03951
TCGA-D7-A6EV-01	20	4.39232		TCGA-D7-A6EV-01	65114	15.9907			2.61731	1.20415
TCGA-D7-A6EY-01	4	2.32193		TCGA-D7-A6EY-01	21644	14.4017			1.3836	1.0845
TCGA-D7-A6F0-01	8	3.16993		TCGA-D7-A6F0-01	50703	15.6298			1.8889	1.17698
TCGA-D7-A6F2-01	18	4.24793		TCGA-D7-A6F2-01	28977	14.8227			2.53127	1.1162
TCGA-D7-A747-01	1	1		TCGA-D7-A747-01	2565	11.3253			0.595883	0.852834
TCGA-D7-A748-01	1	1		TCGA-D7-A748-01	3730	11.8653			0.595883	0.8935
TCGA-EQ-8122-01	427	8.74147		TCGA-EQ-8122-01	1875430	20.8388			5.20889	1.56923
TCGA-F1-6874-01	3	2		TCGA-F1-6874-01	16204	13.9842			1.19177	1.05305
TCGA-F1-6875-01	5	2.58496		TCGA-F1-6875-01	17961	14.1327			1.54033	1.06424
TCGA-F1-A448-01	1	1		TCGA-F1-A448-01	15339	13.905			0.595883	1.04709
TCGA-FP-7735-01	15	4		TCGA-FP-7735-01	152455	17.218			2.38353	1.29658
TCGA-FP-7829-01	2	1.58496		TCGA-FP-7829-01	10606	13.3727			0.944452	1.00701
TCGA-FP-7916-01	4	2.32193		TCGA-FP-7916-01	19282	14.235			1.3836	1.07195
TCGA-FP-8099-01	7	3		TCGA-FP-8099-01	19476	14.2495			1.78765	1.07303
TCGA-FP-8210-01	1	1		TCGA-FP-8210-01	10202	13.3167			0.595883	1.00279
TCGA-FP-8211-01	1	1		TCGA-FP-8211-01	17749	14.1155			0.595883	1.06295
TCGA-FP-8631-01	46	5.55459		TCGA-FP-8631-01	72187	16.1395			3.30988	1.21536
TCGA-FP-A4BF-01	2	1.58496		TCGA-FP-A4BF-01	9624	13.2326			0.944452	0.996457
TCGA-FP-A8CX-01	119	6.90689		TCGA-FP-A8CX-01	537546	19.036			4.1157	1.43348
TCGA-FP-A9TM-01	4	2.32193		TCGA-FP-A9TM-01	11893	13.5379			1.3836	1.01945
TCGA-HF-7131-01	1	1		TCGA-HF-7131-01	11209	13.4525			0.595883	1.01302
TCGA-HF-7132-01	2	1.58496		TCGA-HF-7132-01	32179	14.9739			0.944452	1.12758
TCGA-HF-7133-01	1	1		TCGA-HF-7133-01	9273	13.179			0.595883	0.992421
TCGA-HF-A5NB-01	2	1.58496		TCGA-HF-A5NB-01	40053	15.2897			0.944452	1.15136
TCGA-HJ-7597-01	6	2.80735		TCGA-HJ-7597-01	20419	14.3177			1.67285	1.07817
TCGA-HU-8244-01	6	2.80735		TCGA-HU-8244-01	14533	13.8271			1.67285	1.04123
TCGA-HU-8249-01	3	2		TCGA-HU-8249-01	9214	13.1698			1.19177	0.991728
TCGA-HU-8602-01	2	1.58496		TCGA-HU-8602-01	24060	14.5544			0.944452	1.096
TCGA-HU-8604-01	7	3		TCGA-HU-8604-01	5376	12.3926			1.78765	0.933203
TCGA-HU-8610-01	2	1.58496		TCGA-HU-8610-01	13155	13.6834			0.944452	1.03041
TCGA-HU-A4G2-01	6	2.80735		TCGA-HU-A4G2-01	12055	13.5575			1.67285	1.02092
TCGA-HU-A4G3-01	10	3.45943		TCGA-HU-A4G3-01	22294	14.4444			2.06142	1.08771
TCGA-HU-A4G8-01	10	3.45943		TCGA-HU-A4G8-01	15682	13.9369			2.06142	1.0495
TCGA-HU-A4G9-01	10	3.45943		TCGA-HU-A4G9-01	24080	14.5556			2.06142	1.09609
TCGA-HU-A4GC-01	3	2		TCGA-HU-A4GC-01	16322	13.9946			1.19177	1.05384
TCGA-HU-A4GD-01	7	3		TCGA-HU-A4GD-01	8732	13.0923			1.78765	0.985891
TCGA-HU-A4GF-01	55	5.80735		TCGA-HU-A4GF-01	125257	16.9345			3.4605	1.27523
TCGA-HU-A4GH-01	226	7.82655		TCGA-HU-A4GH-01	707198	19.4318			4.6637	1.46328
TCGA-HU-A4GJ-01	4	2.32193		TCGA-HU-A4GJ-01	5539	12.4357			1.3836	0.936448
TCGA-HU-A4GP-01	5	2.58496		TCGA-HU-A4GP-01	11810	13.5278			1.54033	1.01869
TCGA-HU-A4GQ-01	2	1.58496		TCGA-HU-A4GQ-01	10599	13.3718			0.944452	1.00694
TCGA-HU-A4GT-01	5	2.58496		TCGA-HU-A4GT-01	14494	13.8233			1.54033	1.04094
TCGA-HU-A4GU-01	5	2.58496		TCGA-HU-A4GU-01	28644	14.806			1.54033	1.11494
TCGA-HU-A4GX-01	7	3		TCGA-HU-A4GX-01	17076	14.0598			1.78765	1.05875
TCGA-HU-A4GY-01	3	2		TCGA-HU-A4GY-01	6022	12.5563			1.19177	0.945529
TCGA-HU-A4H0-01	4	2.32193		TCGA-HU-A4H0-01	49271	15.5885			1.3836	1.17386
TCGA-HU-A4H2-01	7	3		TCGA-HU-A4H2-01	14367	13.8106			1.78765	1.03998
TCGA-HU-A4H3-01	33	5.08746		TCGA-HU-A4H3-01	37333	15.1882			3.03153	1.14372
TCGA-HU-A4H4-01	10	3.45943		TCGA-HU-A4H4-01	16377	13.9995			2.06142	1.05421
TCGA-HU-A4H5-01	7	3		TCGA-HU-A4H5-01	25224	14.6226			1.78765	1.10113
TCGA-HU-A4H6-01	14	3.90689		TCGA-HU-A4H6-01	10212	13.3181			2.32805	1.0029
TCGA-HU-A4H8-01	6	2.80735		TCGA-HU-A4H8-01	36488	15.1552			1.67285	1.14124
TCGA-HU-A4HB-01	8	3.16993		TCGA-HU-A4HB-01	16317	13.9942			1.8889	1.05381
TCGA-HU-A4HD-01	399	8.64386		TCGA-HU-A4HD-01	1187649	20.1797			5.15072	1.5196
TCGA-IN-7806-01	11	3.58496		TCGA-IN-7806-01	31863	14.9596			2.13622	1.12651
TCGA-IN-7808-01	4	2.32193		TCGA-IN-7808-01	2626	11.3592			1.3836	0.855386
TCGA-IN-8462-01	2	1.58496		TCGA-IN-8462-01	12819	13.6461			0.944452	1.0276
TCGA-IN-A6RJ-01	3	2		TCGA-IN-A6RJ-01	12273	13.5833			1.19177	1.02287
TCGA-IN-A6RL-01	4	2.32193		TCGA-IN-A6RL-01	10562	13.3667			1.3836	1.00656
TCGA-IN-A6RN-01	4	2.32193		TCGA-IN-A6RN-01	4414	12.1082			1.3836	0.911788
TCGA-IN-A6RO-01	117	6.88264		TCGA-IN-A6RO-01	551139	19.0721			4.10125	1.43619
TCGA-IN-A6RR-01	33	5.08746		TCGA-IN-A6RR-01	21588	14.398			3.03153	1.08422
TCGA-IN-A6RS-01	4	2.32193		TCGA-IN-A6RS-01	37231	15.1843			1.3836	1.14343
TCGA-IN-A7NR-01	1	1		TCGA-IN-A7NR-01	6749	12.7207			0.595883	0.957909
TCGA-IN-A7NU-01	8	3.16993		TCGA-IN-A7NU-01	3923	11.9381			1.8889	0.89898
TCGA-IN-AB1V-01	28	4.85798		TCGA-IN-AB1V-01	38331	15.2263			2.89479	1.14659
TCGA-IN-AB1X-01	4	2.32193		TCGA-IN-AB1X-01	16252	13.9884			1.3836	1.05337
TCGA-IP-7968-01	17	4.16993		TCGA-IP-7968-01	113717	16.7951			2.48479	1.26473
TCGA-KB-A6F7-01	5	2.58496		TCGA-KB-A6F7-01	10906	13.413			1.54033	1.01004
TCGA-KB-A93G-01	2	1.58496		TCGA-KB-A93G-01	6122	12.58			0.944452	0.947318
TCGA-KB-A93H-01	3	2		TCGA-KB-A93H-01	6156	12.588			1.19177	0.94792
TCGA-KB-A93J-01	2	1.58496		TCGA-KB-A93J-01	25359	14.6303			0.944452	1.10171
TCGA-MX-A5UG-01	6	2.80735		TCGA-MX-A5UG-01	18738	14.1938			1.67285	1.06884
TCGA-MX-A5UJ-01	2	1.58496		TCGA-MX-A5UJ-01	19112	14.2223			0.944452	1.07098
TCGA-MX-A666-01	8	3.16993		TCGA-MX-A666-01	21685	14.4045			1.8889	1.08471
TCGA-R5-A7ZE-01	38	5.2854		TCGA-R5-A7ZE-01	210532	17.6837			3.14948	1.33164
TCGA-R5-A7ZI-01	2	1.58496		TCGA-R5-A7ZI-01	1236	10.2726			0.944452	0.773563
TCGA-R5-A7ZR-01	7	3		TCGA-R5-A7ZR-01	12323	13.5892			1.78765	1.02331
TCGA-R5-A805-01	7	3		TCGA-R5-A805-01	14335	13.8074			1.78765	1.03974
TCGA-RD-A7BS-01	1	1		TCGA-RD-A7BS-01	4121	12.0091			0.595883	0.904328
TCGA-RD-A7BT-01	130	7.03342		TCGA-RD-A7BT-01	592468	19.1764			4.1911	1.44405
TCGA-RD-A7BW-01	2	1.58496		TCGA-RD-A7BW-01	3546	11.7924			0.944452	0.888006
TCGA-RD-A8MV-01	12	3.70044		TCGA-RD-A8MV-01	10446	13.3508			2.20503	1.00536
TCGA-RD-A8MW-01	1	1		TCGA-RD-A8MW-01	11528	13.493			0.595883	1.01607
TCGA-RD-A8N1-01	3	2		TCGA-RD-A8N1-01	7857	12.9399			1.19177	0.974421
TCGA-RD-A8N5-01	3	2		TCGA-RD-A8N5-01	6843	12.7406			1.19177	0.959412
TCGA-RD-A8N6-01	14	3.90689		TCGA-RD-A8N6-01	23410	14.5149			2.32805	1.09302
TCGA-RD-A8N9-01	1	1		TCGA-RD-A8N9-01	9513	13.2158			0.595883	0.995197
TCGA-RD-A8NB-01	1	1		TCGA-RD-A8NB-01	18243	14.1551			0.595883	1.06593
TCGA-SW-A7EA-01	2	1.58496		TCGA-SW-A7EA-01	8261	13.0123			0.944452	0.979868
TCGA-SW-A7EB-01	3	2		TCGA-SW-A7EB-01	3895	11.9278			1.19177	0.898202
TCGA-VQ-A8DT-01	2	1.58496		TCGA-VQ-A8DT-01	22830	14.4787			0.944452	1.0903
TCGA-VQ-A8DU-01	24	4.64386		TCGA-VQ-A8DU-01	15639	13.933			2.76719	1.0492
TCGA-VQ-A8DV-01	19	4.32193		TCGA-VQ-A8DV-01	10714	13.3873			2.57536	1.00811
TCGA-VQ-A8DZ-01	201	7.65821		TCGA-VQ-A8DZ-01	991984	19.92			4.5634	1.50004
TCGA-VQ-A8E0-01	7	3		TCGA-VQ-A8E0-01	20454	14.3202			1.78765	1.07836
TCGA-VQ-A8E2-01	12	3.70044		TCGA-VQ-A8E2-01	29806	14.8634			2.20503	1.11926
TCGA-VQ-A8E3-01	4	2.32193		TCGA-VQ-A8E3-01	17126	14.064			1.3836	1.05907
TCGA-VQ-A8E7-01	16	4.08746		TCGA-VQ-A8E7-01	66937	16.0305			2.43565	1.20715
TCGA-VQ-A8P2-01	3	2		TCGA-VQ-A8P2-01	13026	13.6692			1.19177	1.02934
TCGA-VQ-A8P3-01	3	2		TCGA-VQ-A8P3-01	13675	13.7394			1.19177	1.03462
TCGA-VQ-A8P5-01	167	7.39232		TCGA-VQ-A8P5-01	574931	19.133			4.40495	1.44078
TCGA-VQ-A8P8-01	3	2		TCGA-VQ-A8P8-01	12321	13.5889			1.19177	1.02329
TCGA-VQ-A8PB-01	4	2.32193		TCGA-VQ-A8PB-01	20189	14.3014			1.3836	1.07694
TCGA-VQ-A8PC-01	11	3.58496		TCGA-VQ-A8PC-01	30034	14.8744			2.13622	1.12009
TCGA-VQ-A8PD-01	6	2.80735		TCGA-VQ-A8PD-01	16553	14.0149			1.67285	1.05537
TCGA-VQ-A8PE-01	9	3.32193		TCGA-VQ-A8PE-01	22366	14.4491			1.97948	1.08806
TCGA-VQ-A8PF-01	3	2		TCGA-VQ-A8PF-01	15269	13.8984			1.19177	1.0466
TCGA-VQ-A8PH-01	23	4.58496		TCGA-VQ-A8PH-01	24767	14.5962			2.7321	1.09914
TCGA-VQ-A8PJ-01	438	8.77808		TCGA-VQ-A8PJ-01	1217095	20.215			5.2307	1.52226
TCGA-VQ-A8PK-01	4	2.32193		TCGA-VQ-A8PK-01	28077	14.7772			1.3836	1.11277
TCGA-VQ-A8PM-01	3	2		TCGA-VQ-A8PM-01	32722	14.998			1.19177	1.1294
TCGA-VQ-A8PO-01	6	2.80735		TCGA-VQ-A8PO-01	18247	14.1555			1.67285	1.06595
TCGA-VQ-A8PP-01	4	2.32193		TCGA-VQ-A8PP-01	42753	15.3838			1.3836	1.15845
TCGA-VQ-A8PQ-01	2	1.58496		TCGA-VQ-A8PQ-01	12997	13.666			0.944452	1.0291
TCGA-VQ-A8PU-01	4	2.32193		TCGA-VQ-A8PU-01	18128	14.146			1.3836	1.06524
TCGA-VQ-A8PX-01	6	2.80735		TCGA-VQ-A8PX-01	19375	14.242			1.67285	1.07247
TCGA-VQ-A91A-01	2	1.58496		TCGA-VQ-A91A-01	12860	13.6507			0.944452	1.02794
TCGA-VQ-A91D-01	12	3.70044		TCGA-VQ-A91D-01	27044	14.7231			2.20503	1.1087
TCGA-VQ-A91E-01	10	3.45943		TCGA-VQ-A91E-01	27726	14.759			2.06142	1.1114
TCGA-VQ-A91K-01	11	3.58496		TCGA-VQ-A91K-01	45459	15.4723			2.13622	1.16512
TCGA-VQ-A91N-01	2	1.58496		TCGA-VQ-A91N-01	16581	14.0173			0.944452	1.05555
TCGA-VQ-A91Q-01	7	3		TCGA-VQ-A91Q-01	30637	14.903			1.78765	1.12225
TCGA-VQ-A91S-01	50	5.67243		TCGA-VQ-A91S-01	146361	17.1592			3.3801	1.29214
TCGA-VQ-A91U-01	2	1.58496		TCGA-VQ-A91U-01	8701	13.0871			0.944452	0.985505
TCGA-VQ-A91V-01	7	3		TCGA-VQ-A91V-01	29364	14.8418			1.78765	1.11764
TCGA-VQ-A91X-01	433	8.76155		TCGA-VQ-A91X-01	519665	18.9872			5.22086	1.4298
TCGA-VQ-A91Y-01	7	3		TCGA-VQ-A91Y-01	14539	13.8277			1.78765	1.04128
TCGA-VQ-A91Z-01	9	3.32193		TCGA-VQ-A91Z-01	39200	15.2586			1.97948	1.14902
TCGA-VQ-A922-01	13	3.80735		TCGA-VQ-A922-01	37241	15.1846			2.26874	1.14345
TCGA-VQ-A923-01	12	3.70044		TCGA-VQ-A923-01	23381	14.5131			2.20503	1.09289
TCGA-VQ-A924-01	3	2		TCGA-VQ-A924-01	8822	13.1071			1.19177	0.987005
TCGA-VQ-A925-01	17	4.16993		TCGA-VQ-A925-01	66904	16.0298			2.48479	1.2071
TCGA-VQ-A927-01	12	3.70044		TCGA-VQ-A927-01	18131	14.1463			2.20503	1.06526
TCGA-VQ-A928-01	8	3.16993		TCGA-VQ-A928-01	19456	14.248			1.8889	1.07292
TCGA-VQ-A92D-01	25	4.70044		TCGA-VQ-A92D-01	70970	16.1149			2.80091	1.21351
TCGA-VQ-A94O-01	8	3.16993		TCGA-VQ-A94O-01	30485	14.8959			1.8889	1.12171
TCGA-VQ-A94P-01	1	1		TCGA-VQ-A94P-01	5428	12.4065			0.595883	0.934249
TCGA-VQ-A94R-01	11	3.58496		TCGA-VQ-A94R-01	29463	14.8467			2.13622	1.118
TCGA-VQ-A94T-01	3	2		TCGA-VQ-A94T-01	17892	14.1271			1.19177	1.06382
TCGA-VQ-A94U-01	11	3.58496		TCGA-VQ-A94U-01	11274	13.4608			2.13622	1.01365
TCGA-VQ-AA64-01	10	3.45943		TCGA-VQ-AA64-01	25370	14.6309			2.06142	1.10176
TCGA-VQ-AA68-01	2	1.58496		TCGA-VQ-AA68-01	50004	15.6098			0.944452	1.17547
TCGA-VQ-AA69-01	8	3.16993		TCGA-VQ-AA69-01	39074	15.254			1.8889	1.14867
TCGA-VQ-AA6A-01	4	2.32193		TCGA-VQ-AA6A-01	30477	14.8955			1.3836	1.12168
TCGA-VQ-AA6D-01	32	5.04439		TCGA-VQ-AA6D-01	80201	16.2914			3.00587	1.22679
TCGA-VQ-AA6F-01	3	2		TCGA-VQ-AA6F-01	17380	14.0852			1.19177	1.06066
TCGA-VQ-AA6G-01	155	7.2854		TCGA-VQ-AA6G-01	1121322	20.0968			4.34125	1.51335
TCGA-VQ-AA6J-01	9	3.32193		TCGA-VQ-AA6J-01	15388	13.9096			1.97948	1.04744
TCGA-VQ-AA6K-01	6	2.80735		TCGA-VQ-AA6K-01	21785	14.4111			1.67285	1.08521
TCGA-ZA-A8F6-01	11	3.58496		TCGA-ZA-A8F6-01	19586	14.2576			2.13622	1.07365
TCGA-ZQ-A9CR-01	2	1.58496		TCGA-ZQ-A9CR-01	3409	11.7356			0.944452	0.883727
